# Supplementary material for: Ena/VASP proteins at the crossroads of actin nucleation pathways in dendritic cell migration
Source: Front Cell Dev Biol. 2022 Oct 3;10:1008898. doi: 10.3389/fcell.2022.1008898 (PMC9581539; doi:10.3389/fcell.2022.1008898)
Supplement: Supplementary file 2 [file Table1.XLSX]

## Sheet: General information
Exp1_Lane1	iDC	untreated
Exp1_Lane2	iDC	inhibitor
Exp1_Lane3	mDC	untreated
Exp1_Lane4	mDC	inhibitor
Exp2_Lane1	iDC	untreated
Exp2_Lane2	iDC	inhibitor
Exp2_Lane3	mDC	untreated
Exp2_Lane4	mDC	inhibitor

## Sheet: results (HS941_MQ)
Protein IDs	Majority protein IDs	Peptide counts (razor+unique)	Peptide counts (unique)	Protein names	Gene names	Razor + unique peptides Exp1_Lane1	Razor + unique peptides Exp1_Lane2	Razor + unique peptides Exp1_Lane3	Razor + unique peptides Exp1_Lane4	Razor + unique peptides Exp2_Lane1	Razor + unique peptides Exp2_Lane2	Razor + unique peptides Exp2_Lane3	Razor + unique peptides Exp2_Lane4	Unique peptides Exp1_Lane1	Unique peptides Exp1_Lane2	Unique peptides Exp1_Lane3	Unique peptides Exp1_Lane4	Unique peptides Exp2_Lane1	Unique peptides Exp2_Lane2	Unique peptides Exp2_Lane3	Unique peptides Exp2_Lane4	Intensity Exp1_Lane1	Intensity Exp1_Lane2	Intensity Exp1_Lane3	Intensity Exp1_Lane4	Intensity Exp2_Lane1	Intensity Exp2_Lane2	Intensity Exp2_Lane3	Intensity Exp2_Lane4	iBAQ Exp1_Lane1	iBAQ Exp1_Lane2	iBAQ Exp1_Lane3	iBAQ Exp1_Lane4	iBAQ Exp2_Lane1	iBAQ Exp2_Lane2	iBAQ Exp2_Lane3	iBAQ Exp2_Lane4	LFQ intensity Exp1_Lane1	LFQ intensity Exp1_Lane2	LFQ intensity Exp1_Lane3	LFQ intensity Exp1_Lane4	LFQ intensity Exp2_Lane1	LFQ intensity Exp2_Lane2	LFQ intensity Exp2_Lane3	LFQ intensity Exp2_Lane4
Q8VDD5;E9QPE7;O08638-2;O08638;F2Z494;Q8BXF2;B1AR69;G3UW82;Q91Z83;P13542;Q5SX39;P13541;A2AQP0;Q5SX40;A0A140LHX1;E9Q264	Q8VDD5	311;22;19;19;16;6;2;2;2;2;2;2;2;2;1;1	276;6;6;6;13;0;0;0;0;0;0;0;0;0;0;0	Myosin-9	Myh9	254	260	289	279	293	288	239	239	224	230	256	246	258	255	214	212	3913800000	5325900000	18490000000	12535000000	41592000000	30244000000	2401000000	3361800000	37633000	51211000	177790000	120530000	399920000	290810000	23086000	32325000	3088100000	6316800000	7394800000	6361700000	10068000000	10527000000	3578400000	6189300000
Q9QXS1-3;Q9QXS1-15;Q9QXS1-10;Q9QXS1-9;Q9QXS1-12;Q9QXS1-11;Q9QXS1-13;Q9QXS1-5;Q9QXS1-16;Q9QXS1-4;Q9QXS1-14;Q9QXS1-6;Q9QXS1-7;Q9QXS1-8;Q9QXS1-2;Q9QXS1;E9Q3W4;F6R059;A0A0R4J218;A0A0R4J223;E9Q9J6;A0A0R4J221;E9PW24	Q9QXS1-3;Q9QXS1-15;Q9QXS1-10;Q9QXS1-9;Q9QXS1-12;Q9QXS1-11;Q9QXS1-13;Q9QXS1-5;Q9QXS1-16;Q9QXS1-4;Q9QXS1-14;Q9QXS1-6;Q9QXS1-7;Q9QXS1-8;Q9QXS1-2;Q9QXS1;E9Q3W4	144;142;142;142;142;142;142;142;142;142;142;142;142;142;142;142;141;51;15;14;14;14;13	144;142;142;142;142;142;142;142;142;142;142;142;142;142;142;142;141;51;15;14;14;14;13	Plectin	Plec	51	81	139	136	129	125	113	113	51	81	139	136	129	125	113	113	13594000	23664000	330600000	192800000	281070000	185570000	69774000	86795000	48034	83617	1168200	681270	993190	655720	246550	306700	17716000	41529000	143950000	123140000	58600000	65807000	162430000	193150000
Q9WTI7-3;Q9WTI7;Q9WTI7-4;Q5ND45	Q9WTI7-3;Q9WTI7;Q9WTI7-4	50;49;42;3	2;1;1;1	Unconventional myosin-Ic	Myo1c	35	36	46	43	50	47	23	34	2	1	2	1	2	1	1	1	36727000	48495000	274590000	166270000	542370000	334550000	19859000	52954000	680140	898060	5085100	3079100	10044000	6195300	367750	980630	40990000	83282000	119750000	99207000	114200000	118300000	45336000	74226000
P60710;E9Q1F2;E9Q5F4;G3UZ07;F8WGM8;E9Q606;E9Q2D1;F6WX90;V9GXQ2	P60710;E9Q1F2;E9Q5F4	43;33;29;20;13;12;8;2;2	3;3;3;0;0;0;3;0;0	Actin, cytoplasmic 1;Actin, cytoplasmic 1, N-terminally processed	Actb	36	36	41	40	40	38	35	38	2	1	2	2	2	2	2	2	5191200000	2452500000	2763900000	6590800000	11493000000	3792900000	528790000	4162200000	259560000	122620000	138190000	329540000	574660000	189640000	26440000	208110000	607890000	483450000	920470000	1317100000	1126600000	1065500000	393860000	838470000
E9Q557;E9PZW0	E9Q557;E9PZW0	77;63	77;63	Desmoplakin	Dsp	37	34	20	58	65	43	23	33	37	34	20	58	65	43	23	33	54929000	63089000	6938900	95238000	396280000	21527000	15883000	128120000	332900	382350	42054	577200	2401700	130470	96260	776510	35138000	28624000	4330500	26912000	34167000	21944000	21924000	28810000
Q5SUA5	Q5SUA5	40	39	Unconventional myosin-Ig	Myo1g	23	27	39	39	39	36	16	20	23	27	39	38	38	36	16	19	29948000	34130000	270380000	181600000	266990000	153490000	13640000	37513000	516340	588440	4661700	3131000	4603400	2646400	235170	646780	29591000	51800000	116070000	94272000	63137000	57399000	26348000	37479000
Q8CG29;G3V011;P70248;G3UZR3	Q8CG29;G3V011;P70248	32;22;22;4	29;19;19;4	Unconventional myosin-If	Myo1f	20	24	31	28	30	31	19	23	18	22	28	25	27	28	17	21	22665000	25205000	128690000	74145000	263960000	154230000	13079000	23283000	412090	458270	2339800	1348100	4799300	2804100	237800	423320	21737000	36666000	54375000	42060000	54934000	50321000	25731000	45039000
Q9JKF1;A0A0U1RNG5;Q3UQP1;F8VQ29;Q3UQ44	Q9JKF1	33;3;1;1;1	33;3;1;1;1	Ras GTPase-activating-like protein IQGAP1	Iqgap1	26	22	32	30	29	30	16	23	26	22	32	30	29	30	16	23	10013000	7208700	92740000	51316000	88382000	42879000	5993200	6931900	120630	86851	1117400	618260	1064800	516620	72207	83517	11172000	15809000	35930000	28857000	17177000	14446000	12665000	12968000
Q02257;E9Q6A9;Q02248	Q02257	28;1;1	28;1;1	Junction plakoglobin	Jup	21	21	14	24	26	23	17	17	21	21	14	24	26	23	17	17	76873000	63865000	11036000	123650000	353620000	39800000	34757000	167880000	1671100	1388400	239900	2688100	7687400	865220	755600	3649500	42889000	41904000	5703700	43462000	34932000	48077000	27571000	31157000
Q9JHU4;F6ZX84	Q9JHU4	34;3	34;3	Cytoplasmic dynein 1 heavy chain 1	Dync1h1	19	19	32	32	32	26	12	9	19	19	32	32	32	26	12	9	7277100	5837300	48727000	27455000	51840000	29919000	2446900	1843500	28097	22538	188140	106000	200160	115520	9447.4	7117.8	8267300	8842900	18172000	14168000	8953000	10192000	5869800	4556800
P13020-2;P13020;A0A0J9YUQ8;A6PWS5;A0A0J9YUJ8	P13020-2;P13020;A0A0J9YUQ8	26;25;17;7;6	16;15;10;3;2	Gelsolin	Gsn	13	17	22	21	25	21	12	14	6	10	13	13	15	13	7	7	41738000	74087000	192960000	235330000	462930000	197590000	22923000	69095000	1304300	2315200	6029800	7354200	14467000	6174800	716330	2159200	31450000	22102000	88946000	60414000	71689000	56900000	18731000	27511000
Q7TMB8;Q7TMB8-2;A0A0R4J119;A0A0U1RQ05;G3UZI5	Q7TMB8;Q7TMB8-2;A0A0R4J119;A0A0U1RQ05	45;42;40;34;3	27;26;26;20;1	Cytoplasmic FMR1-interacting protein 1	Cyfip1	40	17	42	22	41	16	40	17	23	6	24	10	23	8	23	6	244270000	6881300	404440000	16395000	390270000	12753000	208100000	8660300	3816800	107520	6319400	256170	6097900	199270	3251500	135320	262710000	14397000	204160000	14744000	84547000	6107400	327070000	23959000
Q9D8N0	Q9D8N0	19	19	Elongation factor 1-gamma	Eef1g	13	16	15	13	14	15	14	19	13	16	15	13	14	15	14	19	528550000	314170000	94455000	336520000	310270000	147840000	165200000	414110000	22023000	13090000	3935600	14022000	12928000	6160100	6883400	17254000	65410000	46565000	57767000	50788000	32766000	55967000	99182000	60525000
E9Q3Z5;Q8K4L3-3;Q8K4L2;A0A1B0GS91;Q8K4L3;F6R6A4	E9Q3Z5;Q8K4L3-3;Q8K4L2;A0A1B0GS91;Q8K4L3;F6R6A4	23;23;22;22;22;12	23;23;22;22;22;12	Supervillin	Svil	11	14	17	20	23	20	4	8	11	14	17	20	23	20	4	8	2438200	3501800	10021000	7104300	44228000	23091000	577280	1529900	23221	33351	95436	67660	421220	219910	5497.9	14571	2703100	4923000	4171500	4340100	7838600	7492900	1978500	4782700
E9QAI5;G3UWN2;B2RQC6-2;B2RQC6;E9QAT6;F6S3Z3	E9QAI5;G3UWN2;B2RQC6-2;B2RQC6	19;19;19;19;7;2	19;19;19;19;7;2	CAD protein;Glutamine-dependent carbamoyl-phosphate synthase;Aspartate carbamoyltransferase;Dihydroorotase	Cad	12	14	19	19	19	18	10	10	12	14	19	19	19	18	10	10	7084600	6251300	49454000	28942000	49206000	29231000	2289700	2328000	65599	57882	457910	267980	455610	270660	21201	21556	6204200	8994500	16709000	14792000	8804000	8018700	4885200	5971100
P70460	P70460	14	14	Vasodilator-stimulated phosphoprotein	Vasp	14	13	12	14	12	12	13	13	14	13	12	14	12	12	13	13	11387000000	5375700000	3633000000	8873800000	9643800000	7755000000	5487900000	4671100000	669830000	316220000	213710000	521990000	567280000	456180000	322820000	274770000	1865700000	2150700000	2068300000	2019800000	1187600000	2761400000	4277700000	2707600000
P99024;G3UZR1;CON__ENSEMBL:ENSBTAP00000025008;A2AQ07	P99024	24;3;2;2	6;0;0;0	Tubulin beta-5 chain	Tubb5	19	13	19	23	24	20	12	16	6	4	4	6	6	6	3	5	302310000	119490000	145150000	343200000	738120000	139390000	27661000	104440000	15115000	5974400	7257400	17160000	36906000	6969700	1383000	5221900	35653000	25454000	56250000	55576000	69748000	40270000	19572000	22222000
A3KGU5;E9Q447;P16546-2;A3KGU7;A3KGU9;P16546;A3KGU4	A3KGU5;E9Q447;P16546-2;A3KGU7;A3KGU9;P16546	20;20;20;19;19;19;1	20;20;20;19;19;19;1	Spectrin alpha chain, non-erythrocytic 1	Sptan1	4	11	8	9	20	19	1	0	4	11	8	9	20	19	1	0	687980	1839500	2867500	2144000	22392000	16094000	483650	0	4879.3	13046	20337	15206	158810	114140	3430.1	0	710220	2999600	1329200	1816000	4130200	5964900	0	0
E9Q634	E9Q634	14	14	Unconventional myosin-Ie	Myo1e	11	11	14	12	14	14	5	8	11	11	14	12	14	14	5	8	5107100	5340400	21169000	12247000	47933000	27971000	1425300	3309000	86561	90514	358790	207570	812430	474080	24157	56085	4377400	8798800	8420200	7484000	10308000	9224200	3714000	8201100
B7FAU9;Q8BTM8;B7FAV1;F6XC15;F6Z2C0	B7FAU9;Q8BTM8;B7FAV1	22;22;21;5;2	22;22;21;5;2	Filamin-A	Flna	10	11	18	18	18	15	6	13	10	11	18	18	18	15	6	13	2472600	2708200	23665000	16739000	24865000	11366000	923440	3274000	18316	20061	175290	123990	184180	84193	6840.3	24252	2677700	3877500	10335000	9251800	7047800	5431200	2280600	7450700
P07356;B0V2N7;B0V2N8;B0V2N5	P07356;B0V2N7;B0V2N8	14;11;10;6	14;11;10;6	Annexin A2;Annexin	Anxa2	12	11	8	11	13	7	8	9	12	11	8	11	13	7	8	9	14479000	7633300	5020900	16863000	63766000	4527700	4152300	20945000	629510	331880	218300	733180	2772500	196850	180530	910640	6580900	6141500	3155500	4805500	5890300	3353300	3819800	5805100
P63017;Q504P4;P17156;D3Z5E2;D3YW43	P63017;Q504P4	19;17;5;3;3	16;14;3;2;2	Heat shock cognate 71 kDa protein	Hspa8	14	11	17	15	18	16	8	9	11	9	14	12	15	14	8	9	23135000	12893000	28300000	41261000	89016000	18716000	7038300	14429000	701070	390700	857590	1250300	2697500	567140	213280	437230	4747800	3676200	12160000	6662100	7419700	7270700	7144500	3759400
E9PXV7;E9PV41;O08808;Q6NS79;D3Z074	E9PXV7;E9PV41;O08808;Q6NS79;D3Z074	57;57;57;53;53	57;57;57;53;53	Protein diaphanous homolog 1	Diap1;Diaph1	55	11	55	10	55	5	48	5	55	11	55	10	55	5	48	5	281150000	2156400	307550000	2522800	479630000	2041100	137230000	667130	4609000	35351	5041700	41357	7862800	33461	2249700	10937	217160000	888270	115130000	506080	76048000	220140	208630000	508360
Q9JJ28	Q9JJ28	18	18	Protein flightless-1 homolog	Flii	11	10	15	15	17	16	10	12	11	10	15	15	17	16	10	12	5497800	5347800	36488000	21666000	90102000	54185000	3418500	6109300	88675	86255	588520	349460	1453300	873950	55138	98537	5325300	9420900	14881000	12698000	18255000	16071000	7907900	15775000
E9Q2M9;E9PV60	E9Q2M9;E9PV60	15;13	15;13		Wdfy4	8	10	15	12	14	13	2	1	8	10	15	12	14	13	2	1	2295600	2156400	10915000	5527500	17363000	9522300	210580	48372	15616	14670	74254	37602	118120	64777	1432.5	329.06	2641700	3337900	4365700	3681600	3687100	2977500	1278800	0
Q91Z25;Q9WV32;F6THG2;F6VVE6;D3Z6S0	Q91Z25;Q9WV32	14;14;6;5;1	12;12;6;3;1	Actin-related protein 2/3 complex subunit 1B	Arpc1b	7	9	7	11	12	10	5	5	6	9	7	9	10	8	5	5	14651000	13791000	8680400	30025000	54594000	17457000	1452700	4760300	813920	766140	482250	1668100	3033000	969860	80706	264460	2191100	2404400	4381900	5673100	4988900	5644400	1819300	1035300
P68373	P68373	14	1	Tubulin alpha-1C chain	Tuba1c	10	9	11	13	13	12	7	9	1	0	0	1	1	1	0	0	123920000	52576000	94074000	246520000	340980000	89390000	17252000	55568000	5901000	2503600	4479700	11739000	16237000	4256700	821550	2646100	24796000	16688000	47949000	49631000	37806000	33545000	14031000	12693000
P10649;A2AE89;F6WHQ7;P19639;D3YVP8;D3YVP9;G5E8M7;O35660	P10649;A2AE89	14;12;6;2;1;1;1;1	9;7;3;0;0;0;0;0	Glutathione S-transferase Mu 1	Gstm1	14	9	4	13	13	9	3	10	9	6	3	9	9	6	2	7	408060000	63580000	9169900	80584000	159960000	26931000	3303000	48337000	25504000	3973800	573120	5036500	9997400	1683200	206440	3021000	115790000	12555000	4692900	15041000	20460000	10344000	7452200	13125000
Q62261;A0A0A0MQG2;Q62261-2;Q68FG2	Q62261;A0A0A0MQG2;Q62261-2	13;12;12;1	13;12;12;1	Spectrin beta chain, non-erythrocytic 1	Sptbn1	2	8	10	7	10	10	1	2	2	8	10	7	10	10	1	2	456080	1511500	3322700	2266800	13767000	10952000	80443	809380	3211.8	10644	23400	15963	96954	77128	566.5	5699.8	752200	1970900	1235700	1357700	2914800	4110500	0	0
Q99JY9;A0A087WRA1;A0A087WQ14;A0A087WPR6;A0A087WP86;Q641P0-2;Q641P0;A0A087WS98	Q99JY9;A0A087WRA1	15;8;6;2;2;2;2;1	15;8;6;2;2;2;2;1	Actin-related protein 3	Actr3	6	8	10	14	14	8	2	0	6	8	10	14	14	8	2	0	33238000	16374000	26093000	53176000	77211000	20532000	1332200	0	1582700	779710	1242500	2532200	3676700	977690	63439	0	5089400	4522800	8535300	7436400	6630000	8217400	5081300	0
P10126;D3Z3I8;D3YZ68;P62631	P10126;D3Z3I8;D3YZ68;P62631	12;7;7;7	12;7;7;7	Elongation factor 1-alpha 1;Elongation factor 1-alpha 2	Eef1a1;Eef1a2	11	8	7	10	10	9	9	7	11	8	7	10	10	9	9	7	376130000	115890000	62891000	186060000	246120000	59831000	55456000	158350000	17911000	5518500	2994800	8860200	11720000	2849100	2640800	7540500	48646000	18493000	19066000	20430000	21471000	15079000	26711000	23264000
Q3U1J4	Q3U1J4	7	7	DNA damage-binding protein 1	Ddb1	7	7	7	7	7	7	4	6	7	7	7	7	7	7	4	6	6754100	5050500	7347600	4843100	19232000	9131100	994930	1787300	122800	91827	133590	88056	349670	166020	18090	32497	5751200	6491300	2664300	2634200	3682400	2607300	3260800	4347400
Q62523;Q7TQE2;A0A0N4SVP4;A0A0N4SVD2;A0A0N4SUX7	Q62523;Q7TQE2	19;18;5;4;4	19;18;5;4;4	Zyxin	Zyx	17	7	15	8	16	7	13	10	17	7	15	8	16	7	13	10	1027800000	56794000	220480000	40318000	592940000	33047000	157300000	37492000	46720000	2581500	10022000	1832600	26952000	1502100	7149800	1704200	137640000	12871000	91298000	7871400	74825000	9940800	129030000	12090000
Q8K1X4	Q8K1X4	30	29		Nckap1l	26	7	28	9	24	7	21	4	25	6	27	9	24	7	21	4	80341000	1706000	176410000	4702200	181090000	3109600	63725000	324410	1317100	27967	2892000	77086	2968700	50977	1044700	5318.2	72609000	2748700	70626000	2301800	33676000	1083000	109960000	305900
E9Q394-2;E9Q394;A0A140LJJ5;A0A140LHG3	E9Q394-2;E9Q394;A0A140LJJ5;A0A140LHG3	10;10;10;5	10;10;10;5		Akap13	6	6	10	9	9	8	6	6	6	6	10	9	9	8	6	6	1163500	1180600	13902000	8478200	10389000	7278400	1074300	1522700	9161.7	9296.1	109470	66758	81805	57310	8459.1	11990	1526600	2102200	5404400	5382700	1938000	2516900	2374500	3983100
P47754;D6RCW7;A0A0N4SVM0	P47754;D6RCW7;A0A0N4SVM0	8;7;5	7;6;4	F-actin-capping protein subunit alpha-2	Capza2	7	6	6	7	7	7	5	7	6	5	5	6	6	6	4	6	25030000	18597000	10481000	47447000	74423000	23007000	3069000	30900000	1925400	1430500	806240	3649700	5724800	1769800	236080	2377000	4054800	3762900	4669600	8451800	10270000	7551400	2948900	5485900
Q60605-2;Q60605;Q8CI43	Q60605-2;Q60605	13;12;2	13;12;2	Myosin light polypeptide 6	Myl6	11	6	6	12	12	12	5	9	11	6	6	12	12	12	5	9	82742000	9028900	14406000	223750000	395590000	101380000	20265000	43036000	8274200	902890	1440600	22375000	39559000	10138000	2026500	4303600	35803000	9427200	7656400	78821000	32002000	61248000	21510000	33893000
K3W4L0;B2RRE2;E9QAX2;Q9JMH9-1;Q9JMH9;Q9JMH9-6;E9Q405;Q9JMH9-5;Q9JMH9-7;Q9JMH9-2;Q9JMH9-4;E9QA74	K3W4L0;B2RRE2;E9QAX2;Q9JMH9-1;Q9JMH9;Q9JMH9-6;E9Q405;Q9JMH9-5;Q9JMH9-7;Q9JMH9-2;Q9JMH9-4;E9QA74	11;11;11;11;11;11;10;10;10;10;10;9	11;11;11;11;11;11;10;10;10;10;10;9	Unconventional myosin-XVIIIa	Myo18a	1	5	10	7	10	10	0	1	1	5	10	7	10	10	0	1	164090	1096400	6257100	3739600	14992000	8765800	0	27944	1577.8	10542	60165	35958	144150	84287	0	268.69	0	2452900	2520300	2775300	2858700	2844200	0	0
P19973-2;P19973;A2A6J4;A2A6J7;A0A1B0GRF5	P19973-2;P19973;A2A6J4;A2A6J7	8;8;7;7;3	8;8;7;7;3	Lymphocyte-specific protein 1	Lsp1	6	5	5	6	8	6	4	6	6	5	5	6	8	6	4	6	7343200	3474700	9396400	28800000	68958000	9625200	2348600	12357000	431950	204390	552730	1694100	4056400	566190	138150	726910	2287300	2295200	3970100	7268300	8189500	3595100	2694700	3534700
A0A171EBL2;E9Q555	A0A171EBL2;E9Q555	33;33	33;33	E3 ubiquitin-protein ligase RNF213	Rnf213	4	5	33	32	11	7	8	8	4	5	33	32	11	7	8	8	661710	667960	67401000	35882000	5633200	2453300	2051300	1518000	2305.6	2327.4	234850	125020	19628	8548.1	7147.4	5289.3	542510	539280	39182000	20472000	807070	629390	2298700	2096200
E9PZF0;Q5NC80;P15532;Q01768;Q5NC79	E9PZF0;Q5NC80;P15532;Q01768	6;5;5;5;2	6;5;5;5;2	Nucleoside diphosphate kinase;Nucleoside diphosphate kinase A;Nucleoside diphosphate kinase B	Gm20390;Nme1;Nme2	5	5	5	6	5	3	2	3	5	5	5	6	5	3	2	3	37282000	219250000	23847000	43248000	22983000	4863100	82456000	242750	1962200	11540000	1255100	2276200	1209600	255950	4339800	12776	20296000	19902000	95104000	12941000	2824300	0	0	1511700
A2AB60;Q9JL26-2;Q9JL26;G3UWI1	A2AB60;Q9JL26-2;Q9JL26	11;11;11;2	11;11;11;2	Formin-like protein 1	Fmnl1	11	5	11	9	10	7	7	6	11	5	11	9	10	7	7	6	11984000	1548400	17885000	6536600	23679000	7294700	5326400	1587900	206620	26696	308360	112700	408260	125770	91834	27377	11978000	2581100	7655700	4109800	4612900	2669100	12361000	4211500
Q7TNC9;E9QAS7;Q3TZT4	Q7TNC9;E9QAS7;Q3TZT4	8;8;7	8;8;7		Inpp5a	8	5	4	4	4	3	4	0	8	5	4	4	4	3	4	0	22097000	7155000	3393000	3240600	2719300	530080	627650	0	883860	286200	135720	129620	108770	21203	25106	0	22835000	4131800	2308800	580200	404760	578170	939850	0
F2Z3U3;F2Z4B7;G5E867;S4R2K5;F2Z3X7	F2Z3U3	16;6;6;4;1	14;4;4;2;1		Raph1	16	5	16	4	15	1	15	1	14	4	14	3	13	0	13	1	32474000	792530	54262000	1386200	40327000	487550	25693000	89805	601370	14676	1004900	25671	746800	9028.8	475800	1663	28698000	1426200	28833000	918160	3620400	0	51076000	0
P61161	P61161	7	7	Actin-related protein 2	Actr2	2	4	4	6	6	5	2	2	2	4	4	6	6	5	2	2	3055500	3404200	3543100	10937000	22049000	4995900	574010	3584800	235040	261860	272550	841310	1696100	384300	44154	275750	0	694170	1774800	1399200	2022700	1699400	681720	843660
E9Q616	E9Q616	15	15		Ahnak	1	4	13	12	6	3	1	0	1	4	13	12	6	3	1	0	232180	971100	19241000	8544500	12175000	2975400	107480	0	637.85	2667.9	52860	23474	33448	8174.2	295.27	0	0	1392000	9957900	3849200	1400300	1020300	0	0
A0A0A6YW67;E9Q9J0;E9Q4P0;E9Q5F6;E9QNP0;Q5SX22;P62984;P62983;P0CG49;P0CG50;J3QK04;D3YYZ2	A0A0A6YW67;E9Q9J0;E9Q4P0;E9Q5F6;E9QNP0;Q5SX22;P62984;P62983;P0CG49;P0CG50;J3QK04	6;6;6;6;6;6;6;6;6;6;5;1	6;6;6;6;6;6;6;6;6;6;5;1	Ubiquitin-60S ribosomal protein L40;Ubiquitin;60S ribosomal protein L40;Ubiquitin-40S ribosomal protein S27a;Ubiquitin;40S ribosomal protein S27a;Polyubiquitin-B;Ubiquitin;Polyubiquitin-C;Ubiquitin;Ubiquitin-related 1;Ubiquitin-related 2	Gm8797;Uba52;Kxd1;Ubc;Ubb;Rps27a;Gm7808	4	4	4	5	6	4	4	4	4	4	4	5	6	4	4	4	26228000	9134200	24167000	44958000	92152000	10717000	14091000	19186000	6557000	2283600	6041600	11240000	23038000	2679300	3522900	4796600	11124000	15445000	10884000	10060000	4978700	27712000	16169000	22696000
L7N451;Q80SU7;H3BL64	L7N451;Q80SU7	21;21;4	21;21;4	Interferon-induced very large GTPase 1	Gvin1	3	4	21	19	5	5	3	2	3	4	21	19	5	5	3	2	666760	559460	43502000	33581000	2215100	1392500	622080	405640	5334.1	4475.7	348010	268650	17721	11140	4976.7	3245.1	369280	492960	27737000	16696000	273170	238920	417600	552210
P47757-2;P47757;A2AMW0;P47757-4;F7CAZ6;A0A0A0MQI9;F6YHZ8	P47757-2;P47757;A2AMW0;P47757-4;F7CAZ6;A0A0A0MQI9;F6YHZ8	7;7;6;6;5;4;4	7;7;6;6;5;4;4	F-actin-capping protein subunit beta	Capzb	4	4	4	5	7	5	4	5	4	4	4	5	7	5	4	5	10810000	15497000	9135900	50220000	70134000	17290000	2328800	35705000	675630	968540	570990	3138700	4383400	1080600	145550	2231600	2456900	3083900	3377500	6882900	7606700	5989300	1881300	6043700
P20029	P20029	13	13	78 kDa glucose-regulated protein	Hspa5	10	4	9	8	13	7	5	6	10	4	9	8	13	7	5	6	12502000	3425400	5220200	6636000	35550000	4631400	3652600	5918200	416720	114180	174010	221200	1185000	154380	121750	197270	2086700	2351600	1998400	1210900	2048500	2066000	3310300	1670100
G3X922;D4AFX7	G3X922;D4AFX7	6;6	6;6		Dnajc13	4	4	6	6	6	6	5	4	4	4	6	6	6	6	5	4	1056800	800180	7339800	4618900	4787800	2895100	785590	438070	9435.6	7144.5	65534	41240	42748	25849	7014.2	3911.4	1232200	1386900	3095900	3102000	1081900	927900	1594300	1162500
P11499;E9Q3D6;P07901;E9Q0C3;B7ZC50	P11499	13;6;5;2;2	13;6;5;2;2	Heat shock protein HSP 90-beta	Hsp90ab1	7	4	13	12	9	5	4	3	7	4	13	12	9	5	4	3	4780000	988350	20586000	19766000	14997000	3190300	1069100	2600700	144850	29950	623810	598970	454450	96676	32397	78808	3191200	2919400	6103500	3542700	1823100	2223300	1588200	1122400
P21107-2;D3Z2H9;E9Q5J9	P21107-2;D3Z2H9;E9Q5J9	13;11;9	4;4;4		Tpm3-rs7;Tpm3	6	4	5	12	12	11	4	8	1	1	1	3	3	2	0	2	11031000	13064000	16364000	74616000	269360000	44168000	11478000	67444000	689460	816470	1022700	4663500	16835000	2760500	717370	4215200	4967100	3246600	8648600	13440000	35500000	23777000	7648700	12508000
Q8C605;Q9WUA3;Q9WUA3-2;D3YUA3;F6YL81	Q8C605;Q9WUA3;Q9WUA3-2	19;19;14;3;3	17;17;12;3;3	ATP-dependent 6-phosphofructokinase;ATP-dependent 6-phosphofructokinase, platelet type	Pfkp	5	4	19	16	14	13	5	2	4	3	17	14	12	12	5	1	6086100	2783300	39766000	41186000	34096000	13185000	2245800	1761800	184430	84342	1205000	1248000	1033200	399540	68054	53387	1689100	1067300	11673000	6391300	4210100	5200000	1325600	3547000
Q5RKN9;P47753;A0A0G2JE27	Q5RKN9;P47753;A0A0G2JE27	6;6;3	6;6;3	F-actin-capping protein subunit alpha-1	Capza1	3	4	5	5	5	6	3	5	3	4	5	5	5	6	3	5	28847000	17257000	9880000	27987000	68086000	17386000	4503300	25707000	2219000	1327500	760000	2152900	5237400	1337400	346410	1977500	5373500	3285800	4082400	6056700	8997100	5102100	2917100	5575900
B1AXW5;B1AXW6;P35700;B1AXW4	B1AXW5;B1AXW6;P35700	6;6;6;1	6;6;6;1	Peroxiredoxin-1	Prdx1	5	4	5	5	6	3	4	4	5	4	5	5	6	3	4	4	2460800	1086100	2580500	26169000	19446000	1207100	1986600	23092000	189290	83544	198500	2013000	1495900	92856	152810	1776300	3460100	1831200	1706000	7381500	2205300	1817600	1973200	6582700
B7ZCU2;B7ZCU5;B7ZCU4;B7ZCU3;B7ZCU0;J3QNK8;Q8CBW3-5;Q8CBW3-2;Q8CBW3-4;Q8CBW3-3;Q8CBW3;A0A087WRS3;A0A087WPP8;Q6AXH6;Q6AXD2;P62484;A0A087WR90;A0A087WNT3	B7ZCU2;B7ZCU5;B7ZCU4;B7ZCU3;B7ZCU0;J3QNK8;Q8CBW3-5;Q8CBW3-2;Q8CBW3-4;Q8CBW3-3;Q8CBW3	10;10;10;10;10;10;10;10;10;10;10;2;2;2;2;2;1;1	10;10;10;10;10;10;10;10;10;10;10;2;2;2;2;2;1;1	Abl interactor 1	Abi1	8	4	7	4	9	2	5	2	8	4	7	4	9	2	5	2	102150000	1952600	18804000	2748100	53466000	1244900	12201000	1275700	5376400	102770	989700	144640	2814000	65523	642170	67144	11559000	639400	5934300	480110	5966500	486460	8801200	883790
Q8R5A3	Q8R5A3	12	12	Amyloid beta A4 precursor protein-binding family B member 1-interacting protein	Apbb1ip	11	4	12	4	12	6	10	2	11	4	12	4	12	6	10	2	63758000	1266400	61068000	1898300	112560000	2100900	25284000	696910	3036100	60307	2908000	90396	5360200	100040	1204000	33186	52847000	1460700	26229000	872360	22061000	729120	28508000	183040
P20152;A0A0A6YWC8;A2AKJ2;G5E846;G3X981;P15331-3;P15331;P15331-2;D3YZ35;A0A0R4J036;P31001;P46660;P08553	P20152;A0A0A6YWC8	17;15;4;2;2;2;2;2;1;1;1;1;1	17;15;4;2;2;2;2;2;1;1;1;1;1	Vimentin	Vim	1	3	12	12	15	13	8	13	1	3	12	12	15	13	8	13	208170	348080	18656000	26604000	33332000	21112000	12846000	46135000	6122.6	10238	548720	782480	980350	620930	377810	1356900	0	2571000	5775300	4383600	4935400	5148900	8455700	9954600
P08249;A0A0G2JGY4;A0A0G2JF23	P08249;A0A0G2JGY4	4;2;1	4;2;1	Malate dehydrogenase, mitochondrial	Mdh2	2	3	2	2	3	2	1	0	2	3	2	2	3	2	1	0	658150	3090400	602270	1053200	4265000	206110	68900	0	31341	147160	28680	50151	203100	9814.9	3280.9	0	346910	2008900	748140	350120	453420	314660	0	0
F8WHL2;Q8CIE6;F6XJN3	F8WHL2;Q8CIE6	8;8;1	8;8;1	Coatomer subunit alpha;Coatomer subunit alpha;Xenin;Proxenin	Copa	5	3	7	8	8	6	3	3	5	3	7	8	8	6	3	3	1147200	656700	8010500	4732800	10601000	4967300	383300	527360	16388	9381.4	114440	67611	151450	70962	5475.7	7533.7	1119000	1845200	3025400	1925700	1771100	1745000	1482500	1640600
G5E852;Q62120;B1ASP2;P52332	G5E852;Q62120	6;6;1;1	6;6;1;1	Tyrosine-protein kinase;Tyrosine-protein kinase JAK2	Jak2	3	3	6	6	4	6	2	2	3	3	6	6	4	6	2	2	403340	547920	6053400	3777100	4407600	4277200	216170	294600	6302.2	8561.3	94584	59016	68869	66831	3377.6	4603.1	750420	1095800	1734000	2374600	1016600	1061100	1027500	1157600
D3Z6F5;Q03265;D6RJ16	D3Z6F5;Q03265	8;8;1	8;8;1	ATP synthase subunit alpha;ATP synthase subunit alpha, mitochondrial	Atp5a1	5	3	7	8	8	7	3	3	5	3	7	8	8	7	3	3	2380000	2750700	8484800	12852000	17666000	4632300	2022800	3945600	85001	98240	303030	458990	630920	165440	72243	140910	1714400	2401700	4350100	2305400	1635700	1727500	1261700	1345900
E9PUI4;Q8VDP3-3;Q8VDP3;Q8VDP3-2	E9PUI4;Q8VDP3-3;Q8VDP3;Q8VDP3-2	3;3;3;2	3;3;3;2	Protein-methionine sulfoxide oxidase MICAL1	Mical1	2	3	3	3	3	3	0	1	2	3	3	3	3	3	0	1	824820	896090	3017300	1947800	8915300	4612800	0	40767	20621	22402	75433	48696	222880	115320	0	1019.2	1076200	1449000	1675200	1397000	1354000	1403000	0	0
P57780	P57780	4	1	Alpha-actinin-4	Actn4	3	3	4	4	4	3	1	2	0	0	1	1	1	0	0	0	938830	734670	9016500	7008200	7984300	4394300	601580	1022500	17070	13358	163940	127420	145170	79896	10938	18592	1473400	1747200	3329300	3085800	1464700	1153400	0	996010
H3BKH9;Q60875;H3BJU7;H3BJX8;H3BJ45;H3BJ40;Q60875-5;Q60875-4;Q60875-2;Q60875-3;H3BJM4;H3BJ48;H3BLJ1;H3BIX8;H3BLF9;H3BJ59;H3BL15	H3BKH9;Q60875;H3BJU7;H3BJX8;H3BJ45;H3BJ40;Q60875-5;Q60875-4;Q60875-2	11;11;10;10;10;10;10;10;6;5;2;2;2;2;2;2;2	11;11;10;10;10;10;10;10;6;5;2;2;2;2;2;2;2	Rho guanine nucleotide exchange factor 2	Arhgef2	3	3	10	11	10	5	3	3	3	3	10	11	10	5	3	3	596700	519590	13066000	10050000	10768000	4668700	667190	614310	11258	9803.7	246540	189620	203180	88089	12588	11591	1252700	1456500	6128500	3920800	1524200	2225500	2410800	2026600
A2AN08-3;A2AN08;A2AN08-5;F6SSP6;A2AN08-4;A2AN08-2	A2AN08-3;A2AN08;A2AN08-5;F6SSP6	4;4;4;2;1;1	4;4;4;2;1;1	E3 ubiquitin-protein ligase UBR4	Ubr4	2	3	4	4	2	2	1	0	2	3	4	4	2	2	1	0	399430	409860	4568100	2550500	1581300	634650	59884	0	1678.3	1722.1	19194	10716	6644.2	2666.6	251.61	0	541360	565970	2354000	1189300	501880	0	0	0
A0A0A0MQF6;P16858;S4R257;S4R1W1;D3YYI5;V9GXA7;V9GX06	A0A0A0MQF6;P16858;S4R257;S4R1W1;D3YYI5	6;6;5;5;5;1;1	6;6;5;5;5;1;1	Glyceraldehyde-3-phosphate dehydrogenase	Gapdh;Gm3839;Gm7293	4	3	5	5	5	3	2	4	4	3	5	5	5	3	2	4	21826000	8083600	5666800	17504000	42229000	4003700	5627200	31755000	1283900	475500	333340	1029600	2484100	235510	331010	1867900	3693400	3298600	3252600	3375900	2456700	2130100	2553100	4265100
Q8C3J5;D6RGU3;Q5SRI3	Q8C3J5	6;1;1	6;1;1	Dedicator of cytokinesis protein 2	Dock2	3	3	6	6	6	5	2	2	3	3	6	6	6	5	2	2	894200	526340	6489900	3498900	11367000	5554400	399670	354720	10161	5981.2	73749	39760	129170	63118	4541.7	4030.9	1035500	918470	2465600	1947800	1979000	1864600	1214600	1168100
P68372;Q9D6F9	P68372;Q9D6F9	7;4	4;2	Tubulin beta-4B chain;Tubulin beta-4A chain	Tubb4b;Tubb4a	4	3	5	3	6	5	1	2	3	2	2	3	4	3	1	2	18923000	5352700	14263000	17415000	38029000	11799000	1775300	4513100	946140	267630	713170	870740	1901500	589940	88765	225660	2552500	2175800	4280500	3303100	4027800	3136800	0	2914900
P97350;A0A087WS37	P97350	10;2	10;2	Plakophilin-1	Pkp1	4	3	2	7	8	7	2	5	4	3	2	7	8	7	2	5	4748000	2352800	634160	12222000	36044000	4476000	2933700	11110000	103220	51149	13786	265700	783560	97303	63775	241520	4733900	3949900	561940	3371100	3007800	4816100	2265600	2445700
E9PXI0;P27870;Q8VDU4	E9PXI0;P27870;Q8VDU4	4;4;2	4;4;2	Proto-oncogene vav	Vav1	3	3	3	3	3	4	1	1	3	3	3	3	3	4	1	1	796180	2129200	3187700	1683300	2507200	1652700	708020	362700	18095	48392	72448	38258	56983	37562	16091	8243.2	765760	499480	1789200	936370	664170	496980	0	0
P51881;Q3V132	P51881	15;1	11;0	ADP/ATP translocase 2;ADP/ATP translocase 2, N-terminally processed	Slc25a5	5	3	11	14	12	10	3	3	3	2	8	11	8	7	2	2	42304000	1534600	34284000	85262000	87936000	53347000	3959000	5181600	2115200	76731	1714200	4263100	4396800	2667400	197950	259080	13081000	5880000	11964000	20142000	22794000	13793000	3169800	4671900
P19157;P46425	P19157	9;3	9;3	Glutathione S-transferase P 1	Gstp1	8	3	3	6	5	5	3	5	8	3	3	6	5	5	3	5	115680000	2317200	5864500	79991000	30061000	10810000	6771200	133240000	9639900	193100	488710	6665900	2505000	900800	564270	11103000	43173000	6632100	5068300	19581000	5524500	5417100	11215000	32534000
A2ABQ5;S4R1I4;J3JS86;Q5PR68;I7HLS4	A2ABQ5;S4R1I4;J3JS86;Q5PR68;I7HLS4	2;2;2;2;1	2;2;2;2;1	Centrosomal protein of 112 kDa	Cep112	1	2	1	1	2	1	1	2	1	2	1	1	2	1	1	2	1388900	1213500	2289000	1433700	2730200	2459300	1195200	1451400	38581	33707	63583	39824	75839	68315	33199	40317	0	0	0	0	0	0	0	2464900
E9Q223;A8DUK4;P02088;CON__P02070;CON__Q3SX09;P02104;P02089	E9Q223;A8DUK4;P02088	3;3;2;1;1;1;1	3;3;2;1;1;1;1	Hemoglobin subunit beta-1	Hbb-bs;Hbbt1;Hbb-b1	0	2	1	1	0	0	0	0	0	2	1	1	0	0	0	0	0	2240100	248220	8099700	0	0	0	0	0	280010	31027	1012500	0	0	0	0	0	1355400	0	0	0	0	0	0
E9PWQ7;O88799	E9PWQ7;O88799	2;1	2;1	Zonadhesin	Zan	0	2	1	1	1	1	0	0	0	2	1	1	1	1	0	0	0	1077400	167910	426430	694040	378480	0	0	0	5730.8	893.15	2268.2	3691.7	2013.2	0	0	0	551530	0	0	0	0	0	0
F6U7V1;E9Q401	F6U7V1;E9Q401	2;2	2;2	Ryanodine receptor 2	Ryr2	2	2	2	2	1	2	2	1	2	2	2	2	1	2	2	1	22771000	13769000	37098000	48184000	2321900	35286000	19537000	24079000	86255	52156	140520	182520	8795.1	133660	74005	91208	0	0	0	17947000	0	0	0	0
Q0KL02-3;Q0KL02;Q0KL02-4;Q0KL02-2	Q0KL02-3;Q0KL02;Q0KL02-4;Q0KL02-2	2;2;2;1	2;2;2;1	Triple functional domain protein	Trio	1	2	2	2	0	1	0	0	1	2	2	2	0	1	0	0	86019	229220	1665100	967940	0	274280	0	0	656.64	1749.8	12711	7388.9	0	2093.8	0	0	0	424020	786020	548240	0	0	0	0
Q9CZU3	Q9CZU3	2	2	Superkiller viralicidic activity 2-like 2	Skiv2l2	1	2	1	2	0	1	1	1	1	2	1	2	0	1	1	1	1203100000	31788000	212630000	481850000	0	33683000	391060	9674300	20743000	548060	3666000	8307800	0	580750	6742.4	166800	0	13595000	0	77198000	0	0	0	0
Q9WUM4;E9PX03;E9PZJ0;E9PVJ1;B9EIZ7;Q920M5-3;Q920M5-2;Q920M5;Q920M5-4	Q9WUM4	7;2;1;1;1;1;1;1;1	7;2;1;1;1;1;1;1;1	Coronin-1C	Coro1c	0	2	3	6	7	6	1	3	0	2	3	6	7	6	1	3	0	590310	6927300	5229800	60678000	27832000	430260	4857400	0	31069	364590	275250	3193600	1464900	22645	255650	0	829630	1749300	1259700	6441200	10931000	0	1075300
D3YXG6;Q9CVB6	D3YXG6;Q9CVB6	4;4	4;4	Actin-related protein 2/3 complex subunit 2	Arpc2	1	2	4	4	3	4	0	1	1	2	4	4	3	4	0	1	657350	1269700	2531500	9017100	10824000	4550800	0	507340	36520	70540	140640	500950	601340	252820	0	28186	0	512730	827240	1371600	1180400	1758300	0	0
Q6P5F9	Q6P5F9	2	2	Exportin-1	Xpo1	1	2	2	2	2	2	1	1	1	2	2	2	2	2	1	1	193750	269330	1113100	699950	2809200	2036100	145140	107110	3655.6	5081.7	21002	13207	53003	38416	2738.5	2021	0	451510	514590	479950	526740	762870	0	0
Q9ERG0;Q9ERG0-2	Q9ERG0;Q9ERG0-2	7;6	7;6	LIM domain and actin-binding protein 1	Lima1	0	2	3	1	6	3	0	1	0	2	3	1	6	3	0	1	0	410610	1282800	224000	6482300	1462900	0	421940	0	8926.4	27887	4869.6	140920	31802	0	9172.6	0	419310	562180	0	597060	736710	0	0
P35492	P35492	4	4	Histidine ammonia-lyase	Hal	1	2	1	2	3	2	0	2	1	2	1	2	3	2	0	2	272420	274110	214090	463270	5733500	326900	0	2367800	8255.1	8306.4	6487.6	14038	173740	9906	0	71753	0	420600	0	272920	451820	403120	0	0
D3Z3H4;B2RSU6;Q6AW69-3;Q6AW69-5;Q6AW69-4;Q6AW69	D3Z3H4;B2RSU6;Q6AW69-3;Q6AW69-5;Q6AW69-4;Q6AW69	4;4;4;4;4;4	4;4;4;4;4;4	Cingulin-like protein 1	Cgnl1	1	2	4	2	4	3	0	1	1	2	4	2	4	3	0	1	72050	285510	783190	306200	3916600	2317000	0	48590	1014.8	4021.2	11031	4312.6	55164	32634	0	684.37	0	570320	396220	372710	763460	590120	0	0
D6RIL1	D6RIL1	2	2		Nr3c2	2	2	2	2	2	1	2	2	2	2	2	2	2	1	2	2	10425000	5786400	16866000	15065000	9660400	11788000	7695600	22415000	297870	165330	481880	430440	276010	336800	219870	640440	0	6981400	6278200	6627400	1915100	0	8710000	11206000
P17897;P08905	P17897;P08905	2;1	2;1	Lysozyme C-1;Lysozyme C-2	Lyz1;Lyz2	1	2	1	2	2	1	2	1	1	2	1	2	2	1	2	1	4336200	1763600	1197500	5579200	30458000	1803100	2307000	577520	619460	251950	171070	797030	4351200	257590	329580	82502	0	808940	0	487030	4592100	0	4071400	0
P63101;D3YXN6;D3YXF4;D3YW45	P63101;D3YXN6;D3YXF4	5;4;3;1	5;4;3;1	14-3-3 protein zeta/delta	Ywhaz	1	2	1	3	5	1	1	1	1	2	1	3	5	1	1	1	723770	394270	40820	861890	12198000	300600	232190	117830	51698	28162	2915.7	61563	871310	21471	16585	8416.2	0	353770	0	359160	1095800	0	0	0
Q9JHJ0	Q9JHJ0	8	8	Tropomodulin-3	Tmod3	4	2	3	6	7	6	3	2	4	2	3	6	7	6	3	2	2087900	7819200	9913100	23005000	65280000	22455000	1450400	2507500	116000	434400	550730	1278000	3626700	1247500	80581	139310	1228800	2929800	4078400	3491400	6445500	6093800	1451000	2212600
K3W4R2;Q6URW6-2;Q6URW6;Q6URW6-3;A0A140LI60	K3W4R2;Q6URW6-2;Q6URW6;Q6URW6-3;A0A140LI60	5;5;5;5;5	5;5;5;5;5	Myosin-14	Myh14	2	2	5	3	4	4	2	1	2	2	5	3	4	4	2	1	42641000	48752000	193020000	132290000	398250000	123060000	11106000	7846400	410010	468770	1855900	1272000	3829300	1183200	106790	75446	36100000	84335000	88468000	96423000	82541000	49609000	7989200	0
B8JK33;B8JK32;Q9D0E1-2;Q9D0E1;F6W322;F7C9U3	B8JK33;B8JK32;Q9D0E1-2;Q9D0E1	8;8;8;8;2;1	8;8;8;8;2;1	Heterogeneous nuclear ribonucleoprotein M	Hnrnpm	3	2	5	4	7	7	1	1	3	2	5	4	7	7	1	1	762050	723300	2466700	2058000	11712000	4401500	202990	280210	16566	15724	53623	44740	254610	95684	4412.9	6091.6	290800	536040	1332300	374460	929010	1335600	0	0
Q9CWK3	Q9CWK3	2	2	CD2 antigen cytoplasmic tail-binding protein 2	Cd2bp2	2	2	2	2	2	0	0	0	2	2	2	2	2	0	0	0	3060100	3232200	3685100	2931800	3072500	0	0	0	255010	269350	307090	244320	256040	0	0	0	2215900	3396100	11773000	1338600	346880	0	0	0
B1AZS9;O08807	B1AZS9;O08807	3;3	3;3	Peroxiredoxin-4	Prdx4	2	2	1	3	2	0	1	0	2	2	1	3	2	0	1	0	850250	2501800	129820	6146300	907890	0	565920	0	60732	178700	9273	439020	64850	0	40423	0	519570	780930	0	0	0	0	0	0
A6ZI44;P05064;D3Z510;A0A0U1RPN8;D3YV98;A0A0U1RPT5;D3YWI1;A6ZI47;Q9CPQ9;A6ZI46	A6ZI44;P05064;D3Z510;A0A0U1RPN8;D3YV98;A0A0U1RPT5;D3YWI1;A6ZI47	5;5;4;4;4;4;4;3;2;2	5;5;4;4;4;4;4;3;2;2	Fructose-bisphosphate aldolase;Fructose-bisphosphate aldolase A	Aldoa;Aldoart2	2	2	3	4	5	3	0	2	2	2	3	4	5	3	0	2	286470	306820	689860	2249800	7212000	535810	0	1316400	11936	12784	28744	93744	300500	22325	0	54849	433730	639070	1162700	613130	376630	725370	0	934030
Q5SYD0-2;Q5SYD0	Q5SYD0-2;Q5SYD0	3;3	3;3	Unconventional myosin-Id	Myo1d	2	2	2	2	3	3	0	1	2	2	2	2	3	3	0	1	227550	302050	830480	646410	2936800	1824700	0	44098	4137.3	5491.8	15100	11753	53397	33177	0	801.79	357940	515560	463690	466390	480100	514880	0	0
A0A140T8I9;E9Q3L2;F6Y9T6	A0A140T8I9;E9Q3L2;F6Y9T6	2;2;1	2;2;1		Pi4ka	2	2	2	2	2	2	0	1	2	2	2	2	2	2	0	1	476290	543880	2813000	1524400	991790	1704600	0	109020	4178	4770.8	24675	13372	8699.9	14953	0	956.33	422640	593870	1373100	1102800	198090	763300	0	0
F6VTL9;A0A0G2JFQ4;E9Q9L6;Q6ZQA0;Q6ZQA0-2	F6VTL9;A0A0G2JFQ4;E9Q9L6;Q6ZQA0;Q6ZQA0-2	2;2;2;2;2	2;2;2;2;2	Neurobeachin-like protein 2	Nbeal2	2	2	2	2	2	2	0	1	2	2	2	2	2	2	0	1	624690	508850	2027200	1096400	2904400	1865500	0	122150	6790.1	5531	22034	11917	31569	20277	0	1327.7	680000	769630	841180	727680	678810	676770	0	0
P52480-2;P52480	P52480-2;P52480	8;8	8;8	Pyruvate kinase PKM	Pkm	2	2	1	4	8	2	1	2	2	2	1	4	8	2	1	2	4494000	1621100	106180	2985100	18069000	1213800	229130	1553500	132180	47681	3123	87798	531440	35700	6739.2	45691	1010300	1071800	0	1015700	953900	2684200	0	792680
P58252	P58252	8	8	Elongation factor 2	Eef2	2	2	4	6	6	4	0	2	2	2	4	6	6	4	0	2	604770	405500	4019700	2829900	7348400	1060900	0	1322100	13439	9011.1	89326	62887	163300	23576	0	29381	791500	805340	1696800	850000	538460	914560	0	1062400
P17182;Q6PHC1;B0QZL1;B1ARR6;B1ARR7;A0A0N4SUI6;D3YVD3;D3Z2S4;D3Z6E4;A0A0N4SUX5;P17183;A0A0N4SUW8;Q5SX61;Q5SX60;Q5SX59;P21550	P17182;Q6PHC1;B0QZL1	11;7;6;4;4;2;2;2;2;2;2;1;1;1;1;1	11;7;6;4;4;2;2;2;2;2;2;1;1;1;1;1	Alpha-enolase;Enolase	Eno1	4	2	2	8	9	2	3	1	4	2	2	8	9	2	3	1	11746000	9641400	1206500	9311100	26110000	1832100	3608400	481020	533910	438240	54842	423230	1186800	83276	164020	21865	3209400	2889400	2500800	2749400	2622200	0	5836400	0
Q7TPV4	Q7TPV4	3	3	Myb-binding protein 1A	Mybbp1a	3	2	3	3	3	3	1	1	3	2	3	3	3	3	1	1	1175600	315120	3448300	1938600	7119400	4321300	380100	203100	16558	4438.3	48567	27304	100270	60864	5353.5	2860.5	1085700	956060	1440000	1218300	1486900	1440400	0	0
P24270	P24270	3	3	Catalase	Cat	2	2	1	2	2	2	0	2	2	2	1	2	2	2	0	2	3108200	2756900	660390	2436200	10473000	1436100	0	6350000	97130	86152	20637	76132	327300	44878	0	198440	1686100	1471700	0	1202600	873180	1814400	0	0
F8WJB9;E9PVP4;P70429-2;P70429	F8WJB9;E9PVP4;P70429-2;P70429	2;2;2;2	2;2;2;2	Ena/VASP-like protein	Evl	2	2	0	2	2	1	0	1	2	2	0	2	2	1	0	1	6083400	1949400	0	2221300	1977900	319840	0	1057800	304170	97469	0	111070	98894	15992	0	52891	547630	395590	0	382680	300730	0	0	0
Q91VU6;D3YVR5;D3Z2V1;D3Z4U8;Q91VU6-2;D3YZ95;D3YZ04;D3YWI9;D6REI5;D6RCG5	Q91VU6;D3YVR5;D3Z2V1;D3Z4U8;Q91VU6-2	3;2;2;2;2;1;1;1;1;1	3;2;2;2;2;1;1;1;1;1	DDB1- and CUL4-associated factor 11	Dcaf11	2	2	0	2	3	2	1	1	2	2	0	2	3	2	1	1	4883300	1796700	0	1791900	5466200	1689300	331980	530630	195330	71869	0	71676	218650	67574	13279	21225	618740	379220	0	361630	470310	527760	0	0
P68134;P68033;P63268;P62737;D3YZY0;D3Z2K3;A0A0U1RQ96	P68134;P68033;P63268;P62737;D3YZY0	7;7;5;5;3;3;3	7;7;5;5;3;3;3	Actin, alpha skeletal muscle;Actin, alpha cardiac muscle 1;Actin, gamma-enteric smooth muscle;Actin, aortic smooth muscle	Acta1;Actc1;Actg2;Acta2	3	2	3	4	6	5	0	3	3	2	3	4	6	5	0	3	25689000	4927900	3710200	32793000	121640000	6270700	0	13794000	1284500	246400	185510	1639700	6082200	313530	0	689720	4202600	1861900	3776800	4320500	7182700	1611900	0	3547300
A0A0A6YWA9;P08752	A0A0A6YWA9;P08752	2;2	2;2	Guanine nucleotide-binding protein G(i) subunit alpha-2	Gnai2	2	2	2	2	2	2	2	2	2	2	2	2	2	2	2	2	8705600	2355900	2138800	4414700	8631700	2192000	1295400	3209500	967290	261770	237640	490520	959070	243550	143930	356620	1035700	440010	1065000	692250	997880	883060	720620	578280
Q9QZE5;Q9QXK3-3	Q9QZE5	4;1	3;0	Coatomer subunit gamma-1	Copg1	3	2	4	4	4	4	0	0	2	1	3	3	3	3	0	0	1595000	214050	6256000	3105800	5406000	2249600	0	0	34675	4653.2	136000	67518	117520	48905	0	0	1323500	559460	2973800	1758600	924750	740100	0	0
A0A087WPL5;E9QNN1;O70133;O70133-2;Q3UR42;O70133-3;A0A0R4J2C3	A0A087WPL5;E9QNN1;O70133;O70133-2;Q3UR42;O70133-3	3;3;3;3;2;2;1	3;3;3;3;2;2;1	ATP-dependent RNA helicase A	Dhx9	3	2	2	0	3	2	2	0	3	2	2	0	3	2	2	0	1042700	130900	352900	0	1627800	381960	252090	0	16551	2077.7	5601.6	0	25839	6062.9	4001.5	0	1010800	0	0	0	381050	0	0	0
A0A0A6YXC8;E9QKR1;A0A0A6YW06;J3QNM3;E9QKQ9;E9QLZ9;Q03173-6;Q03173-3;Q03173-4;Q03173-5;Q03173	A0A0A6YXC8;E9QKR1;A0A0A6YW06;J3QNM3;E9QKQ9;E9QLZ9;Q03173-6;Q03173-3;Q03173-4;Q03173-5;Q03173	2;2;2;2;2;2;2;2;2;2;2	2;2;2;2;2;2;2;2;2;2;2	Protein enabled homolog	Enah	2	2	0	2	2	1	1	1	2	2	0	2	2	1	1	1	6372800	2310100	0	2232600	4806700	384840	670650	2900400	277080	100440	0	97068	208990	16732	29159	126100	759330	0	0	410600	442330	0	0	0
A0A0A0MQ97;G3X9C2	A0A0A0MQ97;G3X9C2	2;2	2;2	F-box only protein 50	Nccrp1	0	1	0	2	1	2	0	0	0	1	0	2	1	2	0	0	0	1262400	0	1665700	4694200	679190	0	0	0	74256	0	97984	276130	39952	0	0	0	0	0	0	0	836410	0	0
A0A0U1RNK7;E9PX48;A2A9M5;A2A9M4;Q8R1A4-2;Q8R1A4;A2AW79;F6ZJ55;A0A0U1RNY4	A0A0U1RNK7;E9PX48;A2A9M5;A2A9M4;Q8R1A4-2;Q8R1A4;A2AW79;F6ZJ55;A0A0U1RNY4	2;2;2;2;2;2;1;1;1	2;2;2;2;2;2;1;1;1	Dedicator of cytokinesis protein 7	Dock7	0	1	2	2	1	0	1	0	0	1	2	2	1	0	1	0	0	4760100	7464800	21210000	7005000	0	1300600	0	0	44906	70423	200090	66085	0	12270	0	0	0	5880000	6210900	0	0	0	0
A2A5R6;Q8R151	A2A5R6;Q8R151	2;2	2;2	NFX1-type zinc finger-containing protein 1	Znfx1	1	1	0	1	1	0	0	0	1	1	0	1	1	0	0	0	392980	632410	0	227640	0	0	0	0	6894.4	11095	0	3993.7	0	0	0	0	0	0	0	73441	0	0	0	0
E9QQ96;Z4YJE4;H7BX05;A2AAJ9-2;A2AAJ9	E9QQ96;Z4YJE4;H7BX05;A2AAJ9-2;A2AAJ9	2;2;2;2;2	2;2;2;2;2	Obscurin	Obscn	0	1	0	0	0	1	1	0	0	1	0	0	0	1	1	0	0	4092500	0	0	0	2369000	2068500	0	0	10884	0	0	0	6300.4	5501.3	0	0	0	0	0	0	0	1219900	0
A2AFQ9;E9PUU4;Q8BX17	A2AFQ9;E9PUU4;Q8BX17	3;3;3	3;3;3	Gem-associated protein 5	Gemin5	2	1	1	2	2	0	2	1	2	1	1	2	2	0	2	1	1365800	1946600	192390	1588100	1478100	0	468620	90499	17289	24640	2435.3	20103	18710	0	5931.9	1145.6	0	0	0	0	0	0	904550	0
E9QAS3;P29352	E9QAS3;P29352	2;2	2;2	Protein-tyrosine-phosphatase;Tyrosine-protein phosphatase non-receptor type 22	Ptpn22	1	1	1	1	1	1	1	2	1	1	1	1	1	1	1	2	681030	1565400	7014700	9752600	13171000	9282800	584070	1283800	20637	47438	212570	295530	399130	281300	17699	38902	0	0	0	0	0	0	0	3151600
G3UWU4;E0CY08;E0CXC2;Q8VC56	G3UWU4;E0CY08;E0CXC2;Q8VC56	2;1;1;1	2;1;1;1	E3 ubiquitin-protein ligase RNF8	Rnf8;Gm28043	1	1	1	0	0	1	1	1	1	1	1	0	0	1	1	1	2496900	6260600	164140	0	0	120090	3300600	3718700	226990	569150	14921	0	0	10917	300060	338070	0	0	0	0	0	0	3077600	0
H3BKP8;H3BJL2;H3BL88	H3BKP8;H3BJL2;H3BL88	2;1;1	2;1;1		9930021J03Rik	1	1	1	2	1	1	2	1	1	1	1	2	1	1	2	1	4070100	4195800	2840700	11430000	5556000	4228100	7427900	1027800	44726	46108	31216	125600	61055	46463	81625	11294	0	0	0	5602800	0	0	0	0
P14685;F7B7L8	P14685	3;1	3;1	26S proteasome non-ATPase regulatory subunit 3	Psmd3	1	1	2	1	1	2	0	0	1	1	2	1	1	2	0	0	3081200	8395500	1321800	1580700	2388000	835380	0	0	90625	246930	38877	46492	70236	24570	0	0	0	0	574050	0	0	0	0	0
Q3TBA3;P21958;F6QHF1	Q3TBA3;P21958;F6QHF1	3;3;2	3;3;2	Antigen peptide transporter 1	Tap1	1	1	3	3	1	2	1	0	1	1	3	3	1	2	1	0	1878500	631810	5445700	7096400	3254600	1558200	850320	0	55250	18583	160170	208720	95723	45829	25009	0	0	0	2437000	1192200	0	795100	0	0
P43274;I7HFT9;Q07133;P15864;P43277	P43274;I7HFT9;Q07133;P15864;P43277	2;1;1;1;1	2;1;1;1;1	Histone H1.4;Histone H1t;Histone H1.2;Histone H1.3	Hist1h1e;Hist1h1t;Hist1h1c;Hist1h1d	1	1	1	1	2	1	1	1	1	1	1	1	2	1	1	1	268580	134110	431380	486520	1788500	311400	135490	83964	29843	14901	47931	54058	198720	34600	15054	9329.4	0	0	0	226660	0	0	0	0
Q4FE56;P70398;F8VPU6	Q4FE56;P70398;F8VPU6	2;2;1	2;2;1	Ubiquitin carboxyl-terminal hydrolase;Probable ubiquitin carboxyl-terminal hydrolase FAF-X	Usp9x;Usp9y	1	1	1	1	1	1	2	0	1	1	1	1	1	1	2	0	150950	83011	458110	304290	479340	534910	41358	0	1227.3	674.88	3724.5	2473.9	3897.1	4348.8	336.24	0	0	0	0	0	0	0	90504	0
Q3UH93;F6T0L5	Q3UH93	4;1	4;1	Plexin-D1	Plxnd1	0	1	3	3	0	0	0	1	0	1	3	3	0	0	0	1	0	0	1420700	742970	0	0	0	0	0	0	16330	8539.9	0	0	0	0	0	0	658100	483130	0	0	0	0
Q811B3	Q811B3	2	2	A disintegrin and metalloproteinase with thrombospondin motifs 12	Adamts12	0	1	1	1	1	2	1	2	0	1	1	1	1	2	1	2	0	6450300	20781000	112510000	1363200	2095300	854100	5560000	0	89588	288620	1562700	18933	29101	11863	77222	0	0	0	19884000	0	0	0	0
Q8BFZ3	Q8BFZ3	2	2	Beta-actin-like protein 2	Actbl2	1	1	1	1	2	1	1	1	1	1	1	1	2	1	1	1	92499000	57974000	816320000	1626700000	105810000	820700000	15489000	61496000	4404700	2760700	38872000	77461000	5038400	39081000	737570	2928400	0	0	0	433180000	0	0	0	0
Q9CR50;G3UWD8	Q9CR50;G3UWD8	2;1	2;1	RING finger and CHY zinc finger domain-containing protein 1	Rchy1	1	1	0	1	2	0	1	1	1	1	0	1	2	0	1	1	240710000	70255000	0	91164000	138940000	0	35748000	89915000	15045000	4390900	0	5697700	8683500	0	2234200	5619700	0	0	0	0	0	0	0	15952000
Q9EST1;Z4YKL5;Q32M21-3;Q32M21;Q5Y4Y6	Q9EST1;Z4YKL5;Q32M21-3;Q32M21;Q5Y4Y6	2;1;1;1;1	2;1;1;1;1	Gasdermin-A;Gasdermin-A2;Gasdermin-A3	Gsdma;Gsdma3;Gsdma2	0	1	0	1	1	1	0	0	0	1	0	1	1	1	0	0	0	987120	0	126080	1073400	67638	0	0	0	41130	0	5253.3	44725	2818.3	0	0	0	175400	0	0	0	0	0	0
P63260;B1ATY1;G3UYG0	P63260	3;3;3	3;3;3	Actin, cytoplasmic 2;Actin, cytoplasmic 2, N-terminally processed	Actg1	1	1	3	1	2	2	1	1	1	1	3	1	2	2	1	1	49903000	46590000	121410000	174880000	223180000	132420000	25360000	98458000	2495100	2329500	6070500	8743800	11159000	6620800	1268000	4922900	0	0	20987000	0	16301000	38085000	0	0
E9PUX4;P47911	E9PUX4;P47911	6;6	6;6	60S ribosomal protein L6	Gm5428;Rpl6	1	1	4	5	5	5	4	1	1	1	4	5	5	5	4	1	588780	1699700	16308000	9983300	17316000	14255000	2982200	1584300	42055	121400	1164900	713100	1236900	1018200	213020	113160	0	0	8060300	1005500	2272400	4703200	1430000	0
E9QNH6;E9Q580;Q7TQD7;P46735-2;P46735;D3YV80;O88329	E9QNH6;E9Q580;Q7TQD7;P46735-2;P46735	3;3;3;3;3;1;1	3;3;3;3;3;1;1	Unconventional myosin-Ib	Myo1b	1	1	3	2	3	2	1	1	1	1	3	2	3	2	1	1	174830	220120	2033100	1073900	4073800	2905700	279850	261220	2866.1	3608.6	33329	17605	66784	47634	4587.7	4282.4	0	0	883540	844640	759940	1085000	0	0
Q61753;F6ZSB7	Q61753	3;1	3;1	D-3-phosphoglycerate dehydrogenase	Phgdh	2	1	3	3	3	2	1	2	2	1	3	3	3	2	1	2	570960	489960	3094400	9849800	19202000	4590200	5546500	21097000	25953	22271	140660	447720	872830	208650	252120	958940	0	0	2267100	2527000	1898500	2635200	0	2471100
P29351;P29351-2;P29351-3;G3UXM2	P29351;P29351-2;P29351-3	9;9;7;1	9;9;7;1	Tyrosine-protein phosphatase non-receptor type 6	Ptpn6	0	1	8	8	8	5	1	0	0	1	8	8	8	5	1	0	0	851020	8095000	11258000	13043000	4870700	137460	0	0	23639	224860	312740	362300	135300	3818.4	0	0	0	3178700	1880600	1561200	2030100	0	0
B9EJ54;A0A0J9YUD5;E9Q880	B9EJ54;A0A0J9YUD5	3;3;1	3;3;1		Nup205	1	1	2	2	3	3	0	0	1	1	2	2	3	3	0	0	78066	107320	767000	423840	2687800	1583000	0	0	765.35	1052.1	7519.7	4155.2	26351	15519	0	0	0	0	417920	367560	448120	550800	0	0
B1AVH5;Q8C0P5	B1AVH5;Q8C0P5	8;8	8;8	Coronin;Coronin-2A	Coro2a	0	1	5	4	7	5	0	2	0	1	5	4	7	5	0	2	0	474780	5322400	3217900	25642000	10143000	0	1044600	0	16372	183530	110960	884210	349750	0	36019	0	0	1709900	1133400	2483800	3017100	0	1026100
G3X8X7;Q920Q4-2;Q920Q4	G3X8X7;Q920Q4-2;Q920Q4	2;2;2	2;2;2	Vacuolar protein sorting-associated protein 16 homolog	Vps16	0	1	1	2	2	2	0	0	0	1	1	2	2	2	0	0	0	103040	1972900	1421300	3379700	561770	0	0	0	2576	49323	35533	84492	14044	0	0	0	0	0	371190	280170	301060	0	0
A2ALV7;Q6PDI5-2;Q6PDI5;A2ALV6	A2ALV7;Q6PDI5-2;Q6PDI5;A2ALV6	3;3;3;2	3;3;3;2	Proteasome-associated protein ECM29 homolog	AI314180;Ecm29	1	1	2	2	3	2	1	1	1	1	2	2	3	2	1	1	170430	151740	1356100	880170	2764400	1362000	603380	68678	2185.1	1945.4	17386	11284	35441	17462	7735.6	880.49	0	0	738420	564200	477270	509460	0	0
Q925I1-2;Q925I1;H3BKI6;V9GWS5	Q925I1-2;Q925I1;H3BKI6	5;5;3;2	5;5;3;2	ATPase family AAA domain-containing protein 3	Atad3;Atad3a	0	1	2	2	3	5	0	0	0	1	2	2	3	5	0	0	0	28068	991250	1252000	3619000	2666600	0	0	0	967.87	34181	43174	124790	91950	0	0	0	0	462650	0	655560	642090	0	0
Q61233	Q61233	3	3	Plastin-2	Lcp1	0	1	3	2	2	3	1	2	0	1	3	2	2	3	1	2	0	650400	2596300	1449500	2773400	2071200	381400	1216100	0	17578	70169	39175	74957	55979	10308	32867	0	0	742830	488580	541340	505590	0	461420
O55143;B1ATS4;B1ATS5;E9Q559;O55143-2;Q64518-2;Q64518-3;Q64518	O55143;B1ATS4;B1ATS5;E9Q559;O55143-2;Q64518-2;Q64518-3;Q64518	2;1;1;1;1;1;1;1	2;1;1;1;1;1;1;1	Sarcoplasmic/endoplasmic reticulum calcium ATPase 2;Calcium-transporting ATPase;Sarcoplasmic/endoplasmic reticulum calcium ATPase 3	Atp2a2;Atp2a3	1	1	2	2	2	2	0	1	1	1	2	2	2	2	0	1	210760	150450	984470	613040	2924300	1596500	0	1320700	4484.2	3201.1	20946	13043	62218	33968	0	28099	0	0	527180	0	574240	504350	0	0
Q5SV64;Q3UH59;Q61879	Q5SV64;Q3UH59;Q61879	2;2;2	2;2;2	Myosin-10	Myh10	1	1	1	1	2	2	1	1	1	1	1	1	2	2	1	1	792780	1073700	3481000	2184400	13837000	8112100	425510	559480	7550.3	10226	33152	20803	131780	77258	4052.5	5328.3	0	0	0	0	3417800	2507300	0	0
P49290	P49290	5	5	Eosinophil peroxidase;Eosinophil peroxidase light chain;Eosinophil peroxidase heavy chain	Epx	1	1	3	2	5	3	0	0	1	1	3	2	5	3	0	0	148180	104160	768440	391320	7768000	1297700	0	0	3614.1	2540.5	18742	9544.4	189460	31651	0	0	0	0	364900	223700	773510	360710	0	0
A0A087WNT4;E9Q0I4;Q8CG65	A0A087WNT4;E9Q0I4;Q8CG65	2;2;2	2;2;2	SCO-spondin	Sspo	0	1	0	0	1	0	1	0	0	1	0	0	1	0	1	0	0	2237500	0	0	754390	0	641120	0	0	86058	0	0	29015	0	24659	0	0	0	0	0	79313	0	0	0
A0A0G2JF52;Q9R0Q6;D3YVI5	A0A0G2JF52;Q9R0Q6	2;2;1	2;2;1	Actin-related protein 2/3 complex subunit 1A	Arpc1a	0	1	1	1	1	2	0	0	0	1	1	1	1	2	0	0	0	3405300	258510	995570	1578500	703790	0	0	0	212830	16157	62223	98658	43987	0	0	0	0	0	0	161660	0	0	0
A0A0R4J293;Q9JLF6	A0A0R4J293;Q9JLF6	4;4	4;4	Protein-glutamine gamma-glutamyltransferase K	Tgm1	2	1	1	2	3	1	1	0	2	1	1	2	3	1	1	0	449070	230080	282290	776990	5111000	215570	728500	0	9554.8	4895.4	6006.2	16532	108750	4586.5	15500	0	0	0	0	326390	451930	0	0	0
A0A1B0GSR9;Q564E2;P06151;A0A1B0GT41;A0A1B0GQX5;D3YZQ9;A0A1B0GSX0;A0A1B0GRC1;A0A1B0GRS2;A0A1B0GRW9;A0A1B0GSL7;A0A0N4SVV8;D3Z7F0;A0A1B0GS79;D3YVR7;D3YZE4;P00342;P16125	A0A1B0GSR9;Q564E2;P06151;A0A1B0GT41;A0A1B0GQX5;D3YZQ9;A0A1B0GSX0	3;3;3;2;2;2;2;1;1;1;1;1;1;1;1;1;1;1	3;3;3;2;2;2;2;1;1;1;1;1;1;1;1;1;1;1	L-lactate dehydrogenase;L-lactate dehydrogenase A chain	Ldha	1	1	3	3	3	1	1	1	1	1	3	3	3	1	1	1	1090500	191070	687780	4376200	5012900	269260	355520	765130	64149	11239	40458	257430	294880	15839	20913	45008	0	0	1098500	821220	449430	0	0	0
E9Q8I7;E9PZN0;E9Q3K1	E9Q8I7;E9PZN0	3;2;1	3;2;1		Nfxl1	1	1	0	3	2	1	1	0	1	1	0	3	2	1	1	0	11607000	650310	0	13579000	17632000	1269200	1795700	0	241810	13548	0	282900	367330	26441	37410	0	0	0	0	4486300	1535300	0	0	0
E9QAS4;E9QAS5;Q6PDQ2;F6WR45	E9QAS4;E9QAS5;Q6PDQ2;F6WR45	2;2;2;1	2;2;2;1	Chromodomain-helicase-DNA-binding protein 4	Chd4	1	1	2	1	2	0	0	0	1	1	2	1	2	0	0	0	244590	217440	1222600	320780	1413000	0	0	0	2748.2	2443.1	13737	3604.3	15876	0	0	0	0	0	569410	0	302360	0	0	0
O55135;A6PWZ2	O55135;A6PWZ2	2;1	2;1	Eukaryotic translation initiation factor 6	Eif6	1	1	1	1	2	1	0	1	1	1	1	1	2	1	0	1	520420	291070	331070	1575700	6554200	1203200	0	2289000	57824	32341	36785	175070	728250	133680	0	254340	0	0	0	0	651320	0	0	0
P17742;V9GXC1;V9GX31;F8VPN3	P17742;V9GXC1;V9GX31;F8VPN3	2;1;1;1	2;1;1;1	Peptidyl-prolyl cis-trans isomerase A;Peptidyl-prolyl cis-trans isomerase A, N-terminally processed;Peptidyl-prolyl cis-trans isomerase	Ppia;Gm12728;Gm5160	1	1	0	1	2	0	0	1	1	1	0	1	2	0	0	1	342260	130020	0	854570	5204000	0	0	1105400	34226	13002	0	85457	520400	0	0	110540	0	0	0	0	495820	0	0	0
P48678-2;P48678;D3YUF7;P48678-3	P48678-2;P48678;D3YUF7;P48678-3	2;2;1;1	2;2;1;1	Prelamin-A/C;Lamin-A/C	Lmna	1	1	0	0	2	1	1	1	1	1	0	0	2	1	1	1	82912	88053	0	0	1485200	115490	175180	309610	2240.9	2379.8	0	0	40139	3121.3	4734.7	8367.9	0	0	0	0	133100	0	0	0
P97499	P97499	2	2	Telomerase protein component 1	Tep1	1	1	1	1	2	1	0	0	1	1	1	1	2	1	0	0	208550	156260	279500	184900	1398000	579910	0	0	1695.5	1270.4	2272.3	1503.3	11366	4714.7	0	0	0	0	0	0	299860	0	0	0
Q6IRU2	Q6IRU2	3	3	Tropomyosin alpha-4 chain	Tpm4	1	1	0	3	3	1	1	2	1	1	0	3	3	1	1	2	143030	116370	0	3818400	11031000	4791200	567060	4627600	9535	7758	0	254560	735430	319410	37804	308500	0	0	0	665050	1240400	0	0	997070
Q6P4T2	Q6P4T2	2	2	U5 small nuclear ribonucleoprotein 200 kDa helicase	Snrnp200	1	1	2	2	2	0	0	0	1	1	2	2	2	0	0	0	268440	193140	1046500	537840	1138700	0	0	0	2275	1636.7	8868.6	4558	9650.1	0	0	0	0	0	513580	308480	256700	0	0	0
Q80YE7-2;Q80YE7	Q80YE7-2;Q80YE7	2;2	2;2	Death-associated protein kinase 1	Dapk1	1	1	1	1	2	1	1	1	1	1	1	1	2	1	1	1	200350	305610	801940	477390	3267700	1586400	84440	97731	2744.6	4186.5	10986	6539.6	44763	21731	1156.7	1338.8	0	0	0	0	700880	0	0	0
Q9CR62;Q5SX46	Q9CR62	3;1	3;1	Mitochondrial 2-oxoglutarate/malate carrier protein	Slc25a11	0	1	1	2	3	0	0	0	0	1	1	2	3	0	0	0	0	33383	205470	887190	2105700	0	0	0	0	1963.7	12087	52188	123870	0	0	0	0	0	0	189790	185790	0	0	0
A0A087WS46;O70251	A0A087WS46;O70251	2;2	2;2	Elongation factor 1-beta	Eef1b2;Eef1b	2	1	2	2	1	1	1	1	2	1	2	2	1	1	1	1	16189000	4534000	1904400	14192000	2327800	1071100	993550	15736000	1349100	377830	158700	1182700	193980	89262	82796	1311300	3082800	0	841310	2851000	0	0	0	0
A0A1B0GT66;F6Y6L6;F8WIR1;P18242	A0A1B0GT66;F6Y6L6;F8WIR1;P18242	2;2;2;2	2;2;2;2	Cathepsin D	Ctsd	1	1	0	1	2	1	0	1	1	1	0	1	2	1	0	1	579230	406270	0	1415000	5624100	503810	0	2238100	44556	31252	0	108840	432620	38755	0	172160	460800	0	0	0	0	0	0	0
Z4YLP6;Q5SNZ0-3;Q5SNZ0-2;Q5SNZ0	Z4YLP6;Q5SNZ0-3;Q5SNZ0-2;Q5SNZ0	2;2;2;2	2;2;2;2	Girdin	Ccdc88a	1	1	1	0	1	1	0	0	1	1	1	0	1	1	0	0	2530100	0	0	0	0	0	0	0	148830	0	0	0	0	0	0	0	839480	0	0	0	0	0	0	0
Q61990-2;Q61990-3;Q61990	Q61990-2;Q61990-3;Q61990	2;2;2	2;2;2	Poly(rC)-binding protein 2	Pcbp2	2	1	1	0	1	0	0	0	2	1	1	0	1	0	0	0	5118300	471710	360090	0	83421	0	0	0	301080	27747	21182	0	4907.1	0	0	0	4063400	0	0	0	0	0	0	0
Q9Z2U1;D3YX79	Q9Z2U1;D3YX79	2;1	2;1	Proteasome subunit alpha type-5;Proteasome subunit alpha type	Psma5;Gm8394	1	1	0	1	1	1	0	1	1	1	0	1	1	1	0	1	608350	225320	0	713390	3152200	253340	0	1071900	55305	20483	0	64854	286570	23031	0	97445	416180	0	0	0	0	0	0	0
Q6ZWQ9;Q3THE2;D3YV37;Q9CQ19;D3Z249	Q6ZWQ9;Q3THE2	5;5;2;2;1	5;5;2;2;1	Myosin regulatory light chain 12B	Myl12a;Myl12b	3	1	2	5	4	2	2	2	3	1	2	5	4	2	2	2	13318000	2653200	3841800	33135000	39383000	14887000	5180000	5437900	1479800	294800	426870	3681600	4375900	1654100	575560	604210	3551900	0	2649400	13733000	3244900	7785700	5134700	7063800
A0A0A0MQA5;P68368;A0A087WRB4;A0A087WQS4;A0A087WSB0;A0A087WSL5;Q3UX10	A0A0A0MQA5;P68368	4;4;1;1;1;1;0	2;2;1;1;1;1;0	Tubulin alpha-4A chain	Tuba4a	2	1	4	4	4	3	3	1	1	0	2	2	2	1	1	0	13420000	5549100	7598200	22757000	37315000	13066000	2152000	2144400	610010	252230	345370	1034400	1696200	593920	97817	97471	2365800	0	3219900	3243300	3324400	5198100	1392300	0
P60843;E9Q561;Q8BTU6;P10630;P10630-2	P60843;E9Q561;Q8BTU6;P10630;P10630-2	2;1;1;1;1	2;1;1;1;1	Eukaryotic initiation factor 4A-I;Eukaryotic initiation factor 4A-II;Eukaryotic initiation factor 4A-II, N-terminally processed	Eif4a1;Eif4a2	2	1	2	1	2	2	1	2	2	1	2	1	2	2	1	2	5435000	4418000	2022600	6044800	7029000	603770	287200	4038800	236300	192090	87939	262820	305610	26251	12487	175600	802820	0	1377300	0	489930	673330	0	907930
Q5SXR6;Q68FD5	Q5SXR6;Q68FD5	7;7	7;7	Clathrin heavy chain;Clathrin heavy chain 1	Cltc	5	1	7	4	3	4	3	2	5	1	7	4	3	4	3	2	922430	125130	8209600	2186900	2022900	1348200	763370	472690	10249	1390.3	91217	24299	22477	14980	8481.9	5252.1	925180	0	2920700	1412700	492400	664230	1858800	1637500
G5E870;A0A087WNZ7;A0A087WRV6;A0A0B4J1N9	G5E870;A0A087WNZ7	3;2;1;1	3;2;1;1	E3 ubiquitin-protein ligase TRIP12	Trip12	2	1	3	3	3	3	2	3	2	1	3	3	3	3	2	3	390110	87917	3412500	1792600	2352200	1445600	245100	395970	3980.7	897.11	34821	18291	24002	14751	2501	4040.5	525370	0	1640000	961470	520240	562390	651610	815330
E9Q586;E9Q3M3;O08788-2;O08788;D3Z2M9;D3YYG9;D3YX34	E9Q586;E9Q3M3;O08788-2;O08788;D3Z2M9;D3YYG9;D3YX34	4;4;3;3;2;2;2	4;4;3;3;2;2;2	Dynactin subunit 1	Dctn1	2	1	3	3	4	4	0	2	2	1	3	3	4	4	0	2	376820	186280	2576900	1607000	2718300	1789300	0	153220	6177.3	3053.7	42245	26344	44563	29333	0	2511.8	466970	0	1374600	1093500	402290	420140	0	468470
P56480	P56480	5	5	ATP synthase subunit beta, mitochondrial	Atp5b	2	1	4	3	4	2	2	0	2	1	4	3	4	2	2	0	458030	249590	3533800	6168600	8125800	1980400	1477100	0	15794	8606.6	121850	212710	280200	68289	50933	0	722910	0	1344100	1018400	1000700	996870	1217200	0
Q99PV0	Q99PV0	2	2	Pre-mRNA-processing-splicing factor 8	Prpf8	2	1	2	2	2	2	1	1	2	1	2	2	2	2	1	1	504120	78840	1232600	743130	1380300	825390	86073	36473	3969.4	620.78	9705.3	5851.4	10869	6499.1	677.74	287.19	433310	0	661140	408250	335880	316310	0	0
Q05D44	Q05D44	2	2	Eukaryotic translation initiation factor 5B	Eif5b	2	1	2	2	2	2	0	0	2	1	2	2	2	2	0	0	385410	65776	1549500	966470	1409500	604450	0	0	7865.4	1342.4	31622	19724	28764	12336	0	0	354750	0	865210	453870	311680	268180	0	0
E9PZW8;Q9QY06;Q9QY06-2;E9QKV6;E9PWZ6;Q9QY06-3	E9PZW8;Q9QY06;Q9QY06-2;E9QKV6;E9PWZ6;Q9QY06-3	6;6;6;5;5;5	6;6;6;5;5;5	Unconventional myosin-IXb	Myo9b	4	1	6	6	6	5	1	3	4	1	6	6	6	5	1	3	765850	290200	7316500	4422200	4226100	2454700	232030	299250	6837.9	2591	65326	39484	37733	21917	2071.7	2671.8	802580	0	3551700	2968600	807430	652220	0	776770
Q9JIK5	Q9JIK5	3	3	Nucleolar RNA helicase 2	Ddx21	3	1	3	3	3	3	0	0	3	1	3	3	3	3	0	0	467450	73727	1194600	814000	2157500	1176300	0	0	9539.9	1504.6	24380	16612	44030	24007	0	0	514680	0	576080	531170	468300	350780	0	0
Q8VEM8;G5E902	Q8VEM8;G5E902	3;2	3;2	Phosphate carrier protein, mitochondrial	Slc25a3	2	1	2	3	3	3	1	2	2	1	2	3	3	3	1	2	5513900	382980	5738500	13338000	17633000	4009600	685190	2978100	290210	20157	302020	702000	928080	211030	36063	156740	1980500	0	3052800	2280100	2452500	1514500	0	751610
G3XA10;Q8VEK3	G3XA10;Q8VEK3	10;10	10;10	Heterogeneous nuclear ribonucleoprotein U	Gm28062;Hnrnpu	5	1	9	6	9	6	2	1	5	1	9	6	9	6	2	1	3361800	339600	13121000	10706000	33808000	11930000	728710	392740	98876	9988.1	385930	314870	994340	350890	21433	11551	1583400	0	5866500	2800700	5863300	3453800	1239400	0
Q04750;Q8R4U6	Q04750	9;1	9;1	DNA topoisomerase 1	Top1	4	1	9	8	8	6	1	2	4	1	9	8	8	6	1	2	819660	114120	18723000	6830500	10562000	2965000	49061	498190	21570	3003.3	492710	179750	277940	78025	1291.1	13110	786880	0	10117000	3118900	1520300	854380	0	323130
Q7TSF1;Q61495	Q7TSF1;Q61495	3;2	3;2	Desmoglein-1-beta;Desmoglein-1-alpha	Dsg1b;Dsg1a	2	1	1	2	2	3	2	1	2	1	1	2	2	3	2	1	16789000	5379100	3861500	30630000	73315000	10123000	7707900	9233700	399740	128070	91941	729280	1745600	241010	183520	219850	7317600	0	0	6225700	10504000	5567200	11077000	0
P10107	P10107	6	6	Annexin A1	Anxa1	2	1	0	5	6	3	1	2	2	1	0	5	6	3	1	2	4039700	610240	0	6247000	54968000	2326100	1042600	7757200	183620	27738	0	283950	2498600	105730	47389	352600	1920000	0	0	1395900	5916800	1607000	0	2597900
Q8BH43;B1AUN0;Q8R5H6	Q8BH43	13;3;2	13;3;2	Wiskott-Aldrich syndrome protein family member 2	Wasf2	10	1	11	2	12	4	10	1	10	1	11	2	12	4	10	1	96151000	227300	28123000	2207900	80019000	1758200	26491000	1881100	5656000	13371	1654300	129880	4707000	103420	1558300	110650	7905500	0	13073000	799420	11844000	925860	22111000	0
F8WIX8;A0A0N4SV66;Q8CGP4;Q8CGP6;Q8R1M2;Q64523;Q8CGP7;Q8CGP5;Q8BFU2;Q6GSS7;P22752;G3UWL7;Q3UA95;Q3THW5;P0C0S6;Q64522;P27661	F8WIX8;A0A0N4SV66;Q8CGP4;Q8CGP6;Q8R1M2;Q64523;Q8CGP7;Q8CGP5;Q8BFU2;Q6GSS7;P22752;G3UWL7;Q3UA95;Q3THW5;P0C0S6;Q64522;P27661	2;2;2;2;2;2;2;2;2;2;2;1;1;1;1;1;1	2;2;2;2;2;2;2;2;2;2;2;1;1;1;1;1;1	Histone H2A;Histone H2A type 1-H;Histone H2A.J;Histone H2A type 2-C;Histone H2A type 1-K;Histone H2A type 1-F;Histone H2A type 3;Histone H2A type 2-A;Histone H2A type 1;Histone H2A.V;Histone H2A.Z;Histone H2A type 2-B;Histone H2AX	Hist1h2al;Hist1h2aa;Hist1h2ah;H2afj;Hist2h2ac;Hist1h2ak;Hist1h2af;Hist3h2a;Hist2h2aa1;Hist1h2ab;H2afz;H2afv;Hist2h2ab;H2afx	2	1	2	2	2	1	1	1	2	1	2	2	2	1	1	1	1668400	974650	1856600	7197700	10579000	294440	221510	192160	333680	194930	371320	1439500	2115800	58887	44302	38433	1765000	0	2406900	2114900	1690400	0	0	0
E9Q3X0;Q9EQK5	E9Q3X0;Q9EQK5	5;5	5;5	Major vault protein	Mvp	5	1	5	3	4	1	4	1	5	1	5	3	4	1	4	1	2563800	142990	6025800	1174100	3017400	298040	1662100	101300	56974	3177.6	133910	26091	67054	6623.2	36936	2251.1	2683800	0	2711100	1205600	784490	0	3025300	0
H7BXC3;P17751	H7BXC3;P17751	3;3	3;3	Triosephosphate isomerase	Tpi1	3	1	2	3	3	1	1	1	3	1	2	3	3	1	1	1	1221200	272280	356530	2100900	14205000	196270	449010	5136000	101770	22690	29711	175070	1183700	16356	37418	428000	576620	0	680100	636970	1334400	0	0	0
P14869;D3YVM5;S4R1N1	P14869;D3YVM5;S4R1N1	5;3;3	5;3;3	60S acidic ribosomal protein P0	Rplp0	4	1	3	5	4	1	0	2	4	1	3	5	4	1	0	2	7049500	434290	1012900	4844500	7173000	249410	0	709530	542270	33407	77916	372660	551770	19185	0	54579	691880	0	512630	832730	594000	0	0	325850
P62806	P62806	3	3	Histone H4	Hist1h4a	2	1	2	2	3	0	0	0	2	1	2	2	3	0	0	0	1270200	451710	1579600	2011500	4652100	0	0	0	211700	75285	263260	335250	775350	0	0	0	495340	0	5101900	453180	344820	0	0	0
Q5SQX6;F6QD74	Q5SQX6;F6QD74	8;6	8;6	Cytoplasmic FMR1-interacting protein 2	Cyfip2	7	1	8	0	8	1	5	0	7	1	8	0	8	1	5	0	4126700	135440	7297200	0	11444000	106290	2925600	0	62526	2052.2	110560	0	173390	1610.4	44327	0	4230600	0	3182400	0	1896500	0	5694800	0
Q61171	Q61171	2	2	Peroxiredoxin-2	Prdx2	2	1	2	1	2	1	1	1	2	1	2	1	2	1	1	1	10206000	194300	1544300	12049000	30368000	5542700	8437700	15941000	785090	14946	118790	926860	2336000	426360	649050	1226200	7336100	0	994560	0	1378500	0	0	0
A0A0R4J027;P54987	A0A0R4J027;P54987	7;7	7;7	Cis-aconitate decarboxylase	Irg1	1	0	7	6	1	0	3	2	1	0	7	6	1	0	3	2	143400	0	12531000	21718000	231080	0	1169200	2127600	5974.8	0	522140	904900	9628.5	0	48715	88649	0	0	3459300	4244300	0	0	2003800	1003700
A0A0R4J0X7	A0A0R4J0X7	2	2			1	0	1	0	1	1	0	0	1	0	1	0	1	1	0	0	0	0	701200	0	1228700	679090	0	0	0	0	41247	0	72279	39946	0	0	0	0	0	0	0	241760	0	0
A0A0U1RNJ1;P19096	A0A0U1RNJ1;P19096	2;2	2;2	Fatty acid synthase;[Acyl-carrier-protein] S-acetyltransferase;[Acyl-carrier-protein] S-malonyltransferase;3-oxoacyl-[acyl-carrier-protein] synthase;3-oxoacyl-[acyl-carrier-protein] reductase;3-hydroxyacyl-[acyl-carrier-protein] dehydratase;Enoyl-[acyl-carrier-protein] reductase;Oleoyl-[acyl-carrier-protein] hydrolase	Fasn	0	0	2	2	1	0	0	0	0	0	2	2	1	0	0	0	0	0	1537700	729470	434870	0	0	0	0	0	13031	6181.9	3685.4	0	0	0	0	0	715740	471170	0	0	0	0
A0A1B0GX08;E9QAY6;A0A0U1RP81;E9Q800;Q8CAQ8-3;Q8CAQ8-2;Q8CAQ8;Q8CAQ8-5	A0A1B0GX08;E9QAY6;A0A0U1RP81;E9Q800;Q8CAQ8-3;Q8CAQ8-2;Q8CAQ8;Q8CAQ8-5	3;3;3;3;3;3;3;3	3;3;3;3;3;3;3;3	MICOS complex subunit Mic60	Immt	0	0	1	1	2	1	0	0	0	0	1	1	2	1	0	0	0	0	1367500	484240	952250	438020	0	0	0	0	85471	30265	59515	27377	0	0	0	0	0	0	0	155940	0	0
A2AS05;A2AS03;E9QAM5	A2AS05;A2AS03;E9QAM5	12;12;12	12;12;12	Helicase with zinc finger domain 2	Helz2	0	0	12	12	0	0	4	5	0	0	12	12	0	0	4	5	0	0	16126000	8919700	0	0	614950	458100	0	0	110460	61094	0	0	4212	3137.7	0	0	6171400	5021500	0	0	1923300	2022600
G5E8N3;D3YYC3;O88974;O88974-4;O88974-3;O88974-7	G5E8N3;D3YYC3;O88974;O88974-4;O88974-3	3;3;3;3;2;1	3;3;3;3;2;1	Histone-lysine N-methyltransferase SETDB1	Setdb1	1	0	1	0	0	0	1	1	1	0	1	0	0	0	1	1	137130	0	651360	0	0	0	11857000	0	2016.6	0	9578.8	0	0	0	174370	0	0	0	282880	0	0	0	0	0
D3Z724;Q9D6T8;Q9D746	D3Z724;Q9D6T8;Q9D746	2;2;1	2;2;1		Gm5965;2310057N15Rik;2310034C09Rik	1	0	1	1	0	1	0	0	1	0	1	1	0	1	0	0	31167000	0	710540	2787400	0	362200	0	0	2226200	0	50753	199100	0	25871	0	0	0	0	0	0	0	446040	0	0
E0CYB7	E0CYB7	2	2		Fign	0	0	0	0	1	1	0	1	0	0	0	0	1	1	0	1	0	0	0	0	1012200	107840	0	736700	0	0	0	0	337390	35948	0	245570	0	0	0	0	0	0	0	1862000
E9PUF7;Q61210-2;Q61210;Q61210-5;D3YVJ9;A0A0U1RPH2;A0A0U1RPP2;A0A0U1RPN7;Q61210-3;Q61210-4	E9PUF7;Q61210-2;Q61210;Q61210-5;D3YVJ9;A0A0U1RPH2;A0A0U1RPP2;A0A0U1RPN7;Q61210-3;Q61210-4	2;2;2;2;1;1;1;1;1;1	2;2;2;2;1;1;1;1;1;1	Rho guanine nucleotide exchange factor 1	Arhgef1	0	0	2	2	1	1	0	0	0	0	2	2	1	1	0	0	0	0	1555000	993990	649560	176370	0	0	0	0	33085	21149	13820	3752.6	0	0	0	0	693900	672070	0	0	0	0
E9PUN6;E9PYV8	E9PUN6;E9PYV8	2;1	2;1		Adamts9	1	0	1	0	1	1	0	0	1	0	1	0	1	1	0	0	0	0	267140	0	596970	324710	0	0	0	0	2698.3	0	6030	3279.9	0	0	0	0	0	0	0	118370	0	0
E9PX09;Q6ZPS2;Q6ZPS2-2;Q6ZPS2-3	E9PX09;Q6ZPS2;Q6ZPS2-2;Q6ZPS2-3	2;2;2;1	2;2;2;1	Carnosine synthase 1	Carns1	0	0	1	1	1	1	0	0	0	0	1	1	1	1	0	0	0	0	260030	877910	594150	413930	0	0	0	0	5532.6	18679	12642	8807.1	0	0	0	0	0	0	0	150900	0	0
Q6W4W7;E9Q4U7;O70566	Q6W4W7;E9Q4U7;O70566	3;3;3	3;3;3	Protein diaphanous homolog 2	Diap2;Diaph2	2	0	3	0	2	0	1	0	2	0	3	0	2	0	1	0	729620	0	916960	0	604380	0	229590	0	13511	0	16981	0	11192	0	4251.7	0	0	0	426520	0	0	0	0	0
E9Q7B0;Q60715-2;Q60715	E9Q7B0;Q60715-2;Q60715	2;2;2	2;2;2	Prolyl 4-hydroxylase subunit alpha-1	P4ha1	0	0	2	2	1	0	2	2	0	0	2	2	1	0	2	2	0	0	1155000	1685800	455910	0	785720	8598600	0	0	50216	73297	19822	0	34162	373850	0	0	489700	289990	0	0	478250	0
F6UND7;P08103-2;P08103	F6UND7;P08103-2;P08103	3;3;3	3;3;3	Non-specific protein-tyrosine kinase;Tyrosine-protein kinase HCK	Hck	0	0	3	3	1	0	0	0	0	0	3	3	1	0	0	0	0	0	3161700	9006800	863330	0	0	0	0	0	109020	310580	29770	0	0	0	0	0	1471600	1591100	0	0	0	0
O70435;E0CX62	O70435;E0CX62	2;1	2;1	Proteasome subunit alpha type-3	Psma3	1	0	0	1	1	1	0	1	1	0	0	1	1	1	0	1	70063	0	0	190280	1033700	118050	0	1077700	5389.5	0	0	14637	79516	9080.8	0	82897	0	0	0	0	0	145380	0	0
P01582	P01582	5	5	Interleukin-1 alpha	Il1a	0	0	2	5	0	0	0	1	0	0	2	5	0	0	0	1	0	0	733990	8730800	0	0	0	300440	0	0	48932	582050	0	0	0	20030	0	0	626940	1637700	0	0	0	0
P29477;E9Q9X4;P70313	P29477	11;1;1	11;1;1	Nitric oxide synthase, inducible	Nos2	0	0	11	11	0	0	5	4	0	0	11	11	0	0	5	4	0	0	34645000	20374000	0	0	1588900	1471900	0	0	567950	334010	0	0	26048	24129	0	0	17010000	12449000	0	0	3230900	3689300
P30681;A0A1B0GQX9	P30681;A0A1B0GQX9	2;1	2;1	High mobility group protein B2	Hmgb2	2	0	0	1	0	0	0	0	2	0	0	1	0	0	0	0	607590	0	0	231600	0	0	0	0	101270	0	0	38600	0	0	0	0	0	0	0	74718	0	0	0	0
P46460	P46460	2	2	Vesicle-fusing ATPase	Nsf	0	0	2	2	0	1	0	0	0	0	2	2	0	1	0	0	0	0	1140300	2450600	0	121960	0	0	0	0	24262	52140	0	2594.8	0	0	0	0	508880	412240	0	0	0	0
P47226-2;P47226;D6RH72;Q3ULB1;Q921W7	P47226-2;P47226;D6RH72;Q3ULB1;Q921W7	3;3;2;2;2	3;3;2;2;2	Testin	Tes	1	0	3	2	1	1	0	1	1	0	3	2	1	1	0	1	125380	0	2053000	2061000	614210	413650	0	119280	5224	0	85544	85874	25592	17235	0	4970.2	0	0	1028800	384060	0	0	0	0
P48758	P48758	2	2	Carbonyl reductase [NADPH] 1	Cbr1	2	0	0	0	0	0	0	1	2	0	0	0	0	0	0	1	707780	0	0	0	0	0	0	373390	41634	0	0	0	0	0	0	21964	0	0	0	0	0	0	0	66244
P97351	P97351	2	2	40S ribosomal protein S3a	Rps3a	0	0	1	1	1	1	0	0	0	0	1	1	1	1	0	0	0	0	748150	0	1824600	888300	0	0	0	0	44009	0	107330	52253	0	0	0	0	0	0	0	316240	0	0
Q3UIR3;Q3UIR3-2	Q3UIR3;Q3UIR3-2	3;2	3;2	E3 ubiquitin-protein ligase DTX3L	Dtx3l	0	0	2	3	0	1	0	0	0	0	2	3	0	1	0	0	0	0	1734200	2884200	0	170000	0	0	0	0	49549	82405	0	4857.2	0	0	0	0	763500	737440	0	0	0	0
Q4QRL3-2;Q4QRL3	Q4QRL3-2;Q4QRL3	3;3	3;3	Coiled-coil domain-containing protein 88B	Ccdc88b	0	0	2	3	1	0	0	0	0	0	2	3	1	0	0	0	0	0	1813600	1185100	141230	0	0	0	0	0	24181	15801	1883.1	0	0	0	0	0	837230	772590	0	0	0	0
Q61553;F7BDR1;A0A0G2JDU7	Q61553;F7BDR1;A0A0G2JDU7	3;2;2	3;2;2	Fascin	Fscn1	0	0	2	3	0	0	1	2	0	0	2	3	0	0	1	2	0	0	807970	3664000	0	0	118650	1424700	0	0	28856	130860	0	0	4237.5	50884	0	0	436620	676740	0	0	0	0
Q64282;Q3U687	Q64282	4;1	4;1	Interferon-induced protein with tetratricopeptide repeats 1	Ifit1	0	0	2	4	0	0	1	0	0	0	2	4	0	0	1	0	0	0	2774900	12167000	0	0	629960	0	0	0	102780	450650	0	0	23332	0	0	0	1540400	1931500	0	0	0	0
Q64511	Q64511	2	2	DNA topoisomerase 2-beta	Top2b	1	0	2	1	1	1	0	0	1	0	2	1	1	1	0	0	149860	0	1024700	166450	495160	359500	0	0	1722.5	0	11778	1913.3	5691.5	4132.2	0	0	0	0	476610	0	0	0	0	0
Q80XN0;D3Z2Y8	Q80XN0;D3Z2Y8	2;1	2;1	D-beta-hydroxybutyrate dehydrogenase, mitochondrial	Bdh1	0	0	1	2	0	0	0	0	0	0	1	2	0	0	0	0	0	0	267930	1856100	0	0	0	0	0	0	15760	109180	0	0	0	0	0	0	0	322570	0	0	0	0
Q8C147;Q8C147-2	Q8C147;Q8C147-2	2;1	2;1	Dedicator of cytokinesis protein 8	Dock8	0	0	2	2	0	2	0	0	0	0	2	2	0	2	0	0	0	0	1696200	918770	0	485480	0	0	0	0	16794	9096.7	0	4806.7	0	0	0	0	796790	586250	0	0	0	0
Q8CDG3-2;A0A0R4J0M9;Q8CDG3	Q8CDG3-2;A0A0R4J0M9;Q8CDG3	4;3;3	4;3;3	Deubiquitinating protein VCIP135	Vcpip1	1	0	3	3	0	0	0	0	1	0	3	3	0	0	0	0	719310	0	2269600	1636400	0	0	0	0	14104	0	44501	32086	0	0	0	0	0	0	1027700	1086000	0	0	0	0
Q8R4B8-3;Q8R4B8-2;Q8R4B8;Q8R4B8-4	Q8R4B8-3;Q8R4B8-2;Q8R4B8;Q8R4B8-4	2;2;2;1	2;2;2;1	NACHT, LRR and PYD domains-containing protein 3	Nlrp3	0	0	2	2	1	1	0	0	0	0	2	2	1	1	0	0	0	0	1234800	681840	576550	424880	0	0	0	0	24212	13369	11305	8330.9	0	0	0	0	0	440850	0	0	0	0
Q8R5F7-2;Q8R5F7	Q8R5F7-2;Q8R5F7	2;2	2;2	Interferon-induced helicase C domain-containing protein 1	Ifih1	0	0	2	1	0	0	0	0	0	0	2	1	0	0	0	0	0	0	1391200	503160	0	0	0	0	0	0	26754	9676.2	0	0	0	0	0	0	647110	0	0	0	0	0
Q8VI94	Q8VI94	3	3	2-5-oligoadenylate synthase-like protein 1	Oasl1	0	0	3	2	0	0	0	0	0	0	3	2	0	0	0	0	0	0	1509200	2259700	0	0	0	0	0	0	58046	86912	0	0	0	0	0	0	560630	487510	0	0	0	0
Q9CR57	Q9CR57	3	3	60S ribosomal protein L14	Rpl14	0	0	2	3	1	1	0	0	0	0	2	3	1	1	0	0	0	0	124120	2567200	950260	125730	0	0	0	0	24823	513440	190050	25147	0	0	0	0	826190	755090	0	0	0	0
Q9JIF7	Q9JIF7	2	2	Coatomer subunit beta	Copb1	1	0	2	1	1	0	1	0	1	0	2	1	1	0	1	0	412250	0	1318800	661530	1196500	0	284670	0	8588.6	0	27475	13782	24928	0	5930.7	0	0	0	613440	0	0	0	0	0
Q9WTK5	Q9WTK5	8	8	Nuclear factor NF-kappa-B p100 subunit;Nuclear factor NF-kappa-B p52 subunit	Nfkb2	1	0	8	8	0	0	1	4	1	0	8	8	0	0	1	4	80021	0	19637000	10884000	0	0	159950	566660	1951.7	0	478960	265470	0	0	3901.2	13821	0	0	7713000	6722700	0	0	0	2237100
D3YVN7;Q8BFR5-2;Q8BFR5;A0A0U1RPC4	D3YVN7;Q8BFR5-2;Q8BFR5;A0A0U1RPC4	3;3;3;2	3;3;3;2	Elongation factor Tu;Elongation factor Tu, mitochondrial	Gm9755;Tufm	0	0	3	3	2	3	2	0	0	0	3	3	2	3	2	0	0	0	3341200	5179800	2169700	2042600	468620	0	0	0	111370	172660	72323	68087	15621	0	0	0	1595300	805700	382420	726660	331000	0
P12382;P47857;P47857-2;P47857-3	P12382	5;1;1;1	5;1;1;1	ATP-dependent 6-phosphofructokinase, liver type	Pfkl	0	0	5	4	4	3	2	1	0	0	5	4	4	3	2	1	0	0	6317700	8570800	5779600	3062900	1334000	923650	0	0	197430	267840	180610	95715	41687	28864	0	0	2566500	1603000	815880	1297600	0	0
Q9WU62-2;Q9WU62	Q9WU62-2;Q9WU62	2;2	2;2	Inner centromere protein	Incenp	0	0	0	0	2	2	0	0	0	0	0	0	2	2	0	0	0	0	0	0	1839500	842630	0	0	0	0	0	0	51097	23406	0	0	0	0	0	0	191070	302310	0	0
E9Q9X1;S4R1P5;Q91ZU6;Q91ZU6-3;Q91ZU6-4;A0A087WSP0;Q91ZU6-2;A0A087WPR7	E9Q9X1;S4R1P5;Q91ZU6;Q91ZU6-3;Q91ZU6-4;A0A087WSP0;Q91ZU6-2	3;3;3;3;3;2;2;1	3;3;3;3;3;2;2;1	Dystonin	Dst	1	0	3	2	3	2	0	1	1	0	3	2	3	2	0	1	3239000	0	1609900	351580	1699700	1026400	0	4123200	7693.6	0	3824	835.1	4037.4	2437.9	0	9793.8	0	0	424870	381060	321410	487110	0	0
Q61263;A0A087WNN8	Q61263;A0A087WNN8	2;1	2;1	Sterol O-acyltransferase 1	Soat1	0	0	1	0	2	2	0	0	0	0	1	0	2	2	0	0	0	0	383110	0	1371600	1530500	0	0	0	0	17414	0	62343	69566	0	0	0	0	0	0	342100	502420	0	0
P27659;A0A087WNS0;A0A087WQK0;Q9CQ09;E9PWZ3	P27659	4;1;1;1;1	4;1;1;1;1	60S ribosomal protein L3	Rpl3	0	0	4	4	4	4	1	0	0	0	4	4	4	4	1	0	0	0	7119400	4760500	22860000	7321700	222220	0	0	0	374710	250550	1203200	385350	11696	0	0	0	2223600	917360	1706300	2412400	0	0
Q64727	Q64727	3	3	Vinculin	Vcl	0	0	0	1	3	2	0	0	0	0	0	1	3	2	0	0	0	0	0	217010	2264300	164930	0	0	0	0	0	2893.5	30190	2199.1	0	0	0	0	0	0	168240	237790	0	0
P36371	P36371	5	5	Antigen peptide transporter 2	Tap2	0	0	4	3	5	3	1	1	0	0	4	3	5	3	1	1	0	0	5333700	2546900	5649300	2954200	614390	672000	0	0	161630	77180	171190	89522	18618	20364	0	0	2136600	1392300	989560	1259600	0	0
A0A0N4SUJ8;Q91YQ5	A0A0N4SUJ8;Q91YQ5	2;2	2;2	Dolichyl-diphosphooligosaccharide--protein glycosyltransferase subunit 1	Rpn1	0	0	2	2	2	2	1	0	0	0	2	2	2	2	1	0	0	0	1193200	1364500	2251500	808130	105370	0	0	0	298310	341110	562860	202030	26342	0	0	0	411040	311870	296350	350950	0	0
A0A0R4J169;E9QN52;A0A0G2JEP4;A0A0G2JFV5;Q91WK0-2;Q91WK0;A0A0G2JDR6;A0A0G2JEF6;A0A0G2JGZ1	A0A0R4J169;E9QN52;A0A0G2JEP4;A0A0G2JFV5;Q91WK0-2;Q91WK0;A0A0G2JDR6	4;4;4;4;3;3;2;1;1	4;4;4;4;3;3;2;1;1	Leucine-rich repeat flightless-interacting protein 2	Lrrfip2	0	0	2	1	4	4	0	0	0	0	2	1	4	4	0	0	0	0	813060	610540	8988500	2943800	0	0	0	0	45170	33919	499360	163540	0	0	0	0	719230	0	762360	864540	0	0
E9PVA8	E9PVA8	4	4		Gcn1l1	1	0	3	2	3	2	0	0	1	0	3	2	3	2	0	0	81568	0	1753300	1159000	5418500	2456500	0	0	497.36	0	10691	7067.2	33040	14979	0	0	0	0	636900	741140	806500	885280	0	0
Q64339	Q64339	3	3	Ubiquitin-like protein ISG15	Isg15	0	0	3	3	2	2	3	2	0	0	3	3	2	2	3	2	0	0	27939000	12389000	1604700	987500	1732900	281300	0	0	3991300	1769900	229240	141070	247560	40186	0	0	6627000	8807700	908910	965180	1256300	1448600
O54774	O54774	2	2	AP-3 complex subunit delta-1	Ap3d1	1	0	2	1	2	2	0	1	1	0	2	1	2	2	0	1	99793	0	1419800	438820	1243700	641520	0	116800	1782	0	25353	7836.1	22209	11456	0	2085.7	0	0	709080	0	232550	219400	0	0
G3XA21;E0CZ22;D3Z624	G3XA21;E0CZ22	4;4;1	4;4;1		Mroh1	1	0	3	2	2	4	0	1	1	0	3	2	2	4	0	1	130330	0	1427000	665740	1308500	1656500	0	105460	1785.4	0	19548	9119.7	17925	22691	0	1444.6	0	0	704240	459820	423160	391490	0	0
Q8BTS0;Q61656;S4R1I6;B1ARC0;B1ARB9;S4R1E3	Q8BTS0;Q61656;S4R1I6;B1ARC0;B1ARB9	6;6;5;3;3;1	6;6;5;3;3;1	Probable ATP-dependent RNA helicase DDX5	Ddx5	0	0	5	2	5	2	0	1	0	0	5	2	5	2	0	1	0	0	2437300	1647000	5539600	955130	0	569780	0	0	76165	51468	173110	29848	0	17806	0	0	1092700	349660	454360	370480	0	0
Q922F4	Q922F4	2	2	Tubulin beta-6 chain	Tubb6	0	0	2	2	2	2	0	0	0	0	2	2	2	2	0	0	0	0	2316400	4729300	7601900	1345100	0	0	0	0	115820	236460	380090	67257	0	0	0	0	1199700	726010	731250	588270	0	0
Q9D8E6	Q9D8E6	5	5	60S ribosomal protein L4	Rpl4	0	0	5	3	5	5	1	0	0	0	5	3	5	5	1	0	0	0	3532400	2907000	10354000	4300900	416750	0	0	0	220780	181690	647120	268800	26047	0	0	0	1226900	884870	1414600	1132700	0	0
Q8BH59;V9GXX9	Q8BH59	5;1	5;1	Calcium-binding mitochondrial carrier protein Aralar1	Slc25a12	0	0	4	4	3	3	0	0	0	0	4	4	3	3	0	0	0	0	3317000	4691300	10574000	2360000	0	0	0	0	92139	130310	293730	65557	0	0	0	0	1409300	728820	1228800	840820	0	0
P14483;P06346;P06344;P06342;P01921;P06343;P06345	P14483;P06346;P06344;P06342;P01921	3;2;2;2;2;1;1	3;2;2;2;2;1;1	H-2 class II histocompatibility antigen, A beta chain;H-2 class II histocompatibility antigen, A-F beta chain;H-2 class II histocompatibility antigen, A-U beta chain;H-2 class II histocompatibility antigen, A-Q beta chain;H-2 class II histocompatibility antigen, A-D beta chain	H2-Ab1	0	0	1	2	3	2	0	1	0	0	1	2	3	2	0	1	0	0	405570	1653300	5805100	1525900	0	807220	0	0	27038	110220	387000	101730	0	53815	0	0	0	328970	666320	445590	0	0
F6SMY7;E9PUJ6;Q7TPH6-2;Q7TPH6;F6T4V9	F6SMY7;E9PUJ6;Q7TPH6-2;Q7TPH6	3;3;3;3;1	3;3;3;3;1	E3 ubiquitin-protein ligase MYCBP2	Mycbp2	1	0	1	2	3	2	0	0	1	0	1	2	3	2	0	0	296490	0	468100	399540	2149100	999050	0	0	1335.6	0	2108.6	1799.7	9680.8	4500.2	0	0	0	0	0	253640	516460	313400	0	0
Q8JZN1;F6QSC4;A9XX86;A2CF65;F8WHB7;J3QPR7;P49300	Q8JZN1;F6QSC4;A9XX86	3;3;3;1;1;1;1	3;3;3;1;1;1;1		Mgl2	1	0	0	0	3	2	1	0	1	0	0	0	3	2	1	0	4044300	0	0	0	15077000	1816500	297050	0	212860	0	0	0	793550	95606	15634	0	0	0	0	0	1551200	701220	0	0
Q8C3V4;A0A087WSP5;P42225;Q99K94;Q8CFQ1;A0A087WRI1	Q8C3V4;A0A087WSP5;P42225;Q99K94;Q8CFQ1;A0A087WRI1	6;6;6;5;4;3	6;6;6;5;4;3	Signal transducer and activator of transcription;Signal transducer and activator of transcription 1	Stat1	1	0	3	6	3	0	1	1	1	0	3	6	3	0	1	1	123350	0	3056000	10704000	1607300	0	1032100	2255400	3246.1	0	80421	281680	42298	0	27161	59353	0	0	2064000	1638800	424980	0	0	0
G3UXJ6;G3UZ48;G3UZI2;A0A0R4J259;G3V018;Q7TMK9-2;Q7TMK9;G3UXU5;S4R1E9;G3UWM1;A2AW41;F7B5B5;Q8VHM5	G3UXJ6;G3UZ48;G3UZI2;A0A0R4J259;G3V018;Q7TMK9-2;Q7TMK9;G3UXU5;S4R1E9;G3UWM1;A2AW41;F7B5B5;Q8VHM5	2;2;2;2;2;2;2;1;1;1;1;1;1	2;2;2;2;2;2;2;1;1;1;1;1;1	Heterogeneous nuclear ribonucleoprotein Q	Syncrip;Hnrnpr	0	0	1	1	2	1	0	0	0	0	1	1	2	1	0	0	0	0	417580	267680	1713700	254540	0	0	0	0	18981	12167	77896	11570	0	0	0	0	0	0	180170	0	0	0
A0A140T8L1;P12970;A0A140T8L3;F6VBB8	A0A140T8L1;P12970;A0A140T8L3	3;3;2;1	3;3;2;1	60S ribosomal protein L7a	Rpl7a	0	0	1	1	2	1	0	0	0	0	1	1	2	1	0	0	0	0	393390	0	3226100	434980	0	0	0	0	32782	0	268840	36249	0	0	0	0	0	0	339180	0	0	0
A0A1B0GSF7;A0A1B0GSS8;A0A1B0GQU8;P35980;A0A1B0GRZ3;A0A1B0GSA8	A0A1B0GSF7;A0A1B0GSS8;A0A1B0GQU8;P35980;A0A1B0GRZ3;A0A1B0GSA8	2;2;2;2;1;1	2;2;2;2;1;1	60S ribosomal protein L18	Rpl18	2	0	1	2	2	1	0	0	2	0	1	2	2	1	0	0	580250	0	23695	980980	1551600	124910	0	0	116050	0	4739.1	196200	310310	24981	0	0	0	0	0	314030	141500	0	0	0
A0A1B0GRH2;A0A1B0GRT6;P49446-3;P49446-2;P49446	A0A1B0GRH2;A0A1B0GRT6;P49446-3;P49446-2;P49446	2;2;2;2;2	2;2;2;2;2	Receptor-type tyrosine-protein phosphatase epsilon	Ptpre	0	0	1	0	2	1	0	0	0	0	1	0	2	1	0	0	0	0	464060	0	3508300	754510	0	0	0	0	14062	0	106310	22864	0	0	0	0	0	0	368840	0	0	0
B1AW75;Q3TEX6;B1AW74;Q5XJY6	B1AW75;Q3TEX6;B1AW74;Q5XJY6	2;2;2;2	2;2;2;2	Fanconi anemia group B protein homolog	Fancb	0	0	0	0	1	0	1	0	0	0	0	0	1	0	1	0	0	0	0	0	923170	0	0	0	0	0	0	0	28849	0	0	0	0	0	0	0	82733	0	0	0
D3Z7J9;D3Z2F2;P63038	D3Z7J9;D3Z2F2;P63038	2;2;2	2;2;2	60 kDa heat shock protein, mitochondrial	Hspd1	1	0	0	0	2	1	0	1	1	0	0	0	2	1	0	1	669120	0	0	0	2317500	111100	0	690970	111520	0	0	0	386250	18517	0	115160	0	0	0	0	219270	0	0	0
D6REF7;Q8R0X7;D3YZT4	D6REF7;Q8R0X7	3;3;1	3;3;1	Sphingosine-1-phosphate lyase 1	Sgpl1	0	0	2	3	3	1	0	0	0	0	2	3	3	1	0	0	0	0	2696600	3434900	1879200	169340	0	0	0	0	112360	143120	78298	7055.8	0	0	0	0	911650	421060	169870	0	0	0
E9PWE9;P48025	E9PWE9;P48025	6;6	6;6	Tyrosine-protein kinase;Tyrosine-protein kinase SYK	Syk	1	0	6	6	4	2	1	0	1	0	6	6	4	2	1	0	685530	0	6837200	11121000	4765700	756630	587430	0	20774	0	207190	337000	144410	22928	17801	0	0	0	3190600	1648000	685660	0	0	0
F6SVV1;P62082	F6SVV1;P62082	2;2	2;2	40S ribosomal protein S7	Gm9493;Rps7	1	0	0	2	2	1	0	1	1	0	0	2	2	1	0	1	1048800	0	0	1102400	1144000	154250	0	222730	116530	0	0	122490	127110	17138	0	24748	0	0	0	0	102520	0	0	0
F6TSM8	F6TSM8	2	2		Gm10311	0	0	0	0	1	0	1	0	0	0	0	0	1	0	1	0	0	0	0	0	458730	0	0	0	0	0	0	0	57342	0	0	0	0	0	0	0	98393	0	0	0
G5E8U2;Q505G8;Q505G8-2	G5E8U2;Q505G8;Q505G8-2	2;2;1	2;2;1	Zinc finger protein 827	Zfp827;Znf827	0	0	0	0	2	0	0	0	0	0	0	0	2	0	0	0	0	0	0	0	1612700	0	0	0	0	0	0	0	26878	0	0	0	0	0	0	0	144520	0	0	0
O09110;A0A0R4J1Q6;O09110-2;A2AGS2;P70236	O09110;A0A0R4J1Q6;O09110-2	3;2;2;1;1	3;2;2;1;1	Dual specificity mitogen-activated protein kinase kinase 3	Map2k3	0	0	3	1	2	1	0	0	0	0	3	1	2	1	0	0	0	0	1281600	306600	3413700	633650	0	0	0	0	55721	13330	148420	27550	0	0	0	0	513650	0	401830	0	0	0
O55029	O55029	2	2	Coatomer subunit beta	Copb2	1	0	1	2	2	1	1	0	1	0	1	2	2	1	1	0	52468	0	159370	201460	859280	401570	39281	0	1093.1	0	3320.3	4197	17902	8366.1	818.35	0	0	0	0	131330	183230	0	0	0
O70456	O70456	2	2	14-3-3 protein sigma	Sfn	1	0	0	1	2	1	1	0	1	0	0	1	2	1	1	0	444670	0	0	417180	7040900	323770	120710	0	27792	0	0	26074	440060	20236	7544.2	0	0	0	0	0	630990	0	0	0
P14206	P14206	3	3	40S ribosomal protein SA	Rpsa	0	0	0	2	2	0	1	0	0	0	0	2	2	0	1	0	0	0	0	446680	1734600	0	1539800	0	0	0	0	34360	133430	0	118440	0	0	0	0	144160	155400	0	0	0
P16627	P16627	2	2	Heat shock 70 kDa protein 1-like	Hspa1l	0	0	0	1	2	1	0	0	0	0	0	1	2	1	0	0	0	0	0	476480	3220400	147130	0	0	0	0	0	13614	92011	4203.7	0	0	0	0	0	0	288600	0	0	0
Q61696;P17879	Q61696;P17879	3;3	2;2	Heat shock 70 kDa protein 1A;Heat shock 70 kDa protein 1B	Hspa1a;Hspa1b	1	0	2	1	3	1	0	1	0	0	1	0	2	0	0	1	159910	0	111060	265870	3840900	112860	0	0	4845.8	0	3365.5	8056.5	116390	3419.9	0	0	0	0	787650	0	230390	0	0	0
Q80XR5;P26369;Q3KQM4;A0A140LJ08	Q80XR5;P26369;Q3KQM4	4;4;3;1	4;4;3;1	Splicing factor U2AF 65 kDa subunit	U2af2	0	0	3	2	3	0	0	0	0	0	3	2	3	0	0	0	0	0	1517300	1401400	3716300	0	0	0	0	0	101150	93424	247750	0	0	0	0	0	370410	385370	537440	0	0	0
P48410;A2ALN0	P48410;A2ALN0	3;2	3;2	ATP-binding cassette sub-family D member 1	Abcd1	0	0	2	1	3	1	0	0	0	0	2	1	3	1	0	0	0	0	650980	501440	3550900	629660	0	0	0	0	18083	13929	98636	17490	0	0	0	0	0	0	277490	0	0	0
P49722	P49722	4	4	Proteasome subunit alpha type-2	Psma2	0	0	0	0	4	1	0	1	0	0	0	0	4	1	0	1	0	0	0	0	4449300	233560	0	1442200	0	0	0	0	342250	17966	0	110940	0	0	0	0	398740	0	0	0
Q61598-2;Q61598;P50396	Q61598-2;Q61598;P50396	2;2;2	2;2;2	Rab GDP dissociation inhibitor beta;Rab GDP dissociation inhibitor alpha	Gdi2;Gdi1	0	0	0	1	2	1	0	0	0	0	0	1	2	1	0	0	0	0	0	282770	2594700	56432	0	0	0	0	0	10473	96099	2090.1	0	0	0	0	0	0	232530	0	0	0
P62702;V9GWY0	P62702;V9GWY0	4;2	4;2	40S ribosomal protein S4, X isoform;40S ribosomal protein S4	Rps4x;Gm15013	2	0	0	2	2	0	0	3	2	0	0	2	2	0	0	3	1986100	0	0	930900	1500900	0	0	476100	124130	0	0	58181	93806	0	0	29756	0	0	0	0	158430	0	0	83829
P62754	P62754	2	2	40S ribosomal protein S6	Rps6	1	0	2	2	2	1	0	0	1	0	2	2	2	1	0	0	525800	0	2591800	3261400	9025800	2098300	0	0	65725	0	323980	407680	1128200	262280	0	0	0	0	836650	344370	630060	0	0	0
Q60604-2;Q60604	Q60604-2;Q60604	3;3	3;3	Adseverin	Scin	1	0	2	1	2	1	0	0	1	0	2	1	2	1	0	0	239320	0	660580	496320	2717600	650000	0	0	7720.1	0	21309	16010	87665	20968	0	0	0	0	0	0	374590	0	0	0
Q61176	Q61176	2	2	Arginase-1	Arg1	0	0	0	1	2	0	0	0	0	0	0	1	2	0	0	0	0	0	0	263020	5320100	0	0	0	0	0	0	17535	354680	0	0	0	0	0	0	0	476780	0	0	0
Q6P542	Q6P542	2	2	ATP-binding cassette sub-family F member 1	Abcf1	0	0	1	1	2	0	0	0	0	0	1	1	2	0	0	0	0	0	792130	495880	1016700	0	0	0	0	0	21409	13402	27478	0	0	0	0	0	0	0	218070	0	0	0
Q6P9Q4	Q6P9Q4	2	2	FH1/FH2 domain-containing protein 1	Fhod1	1	0	2	0	2	0	1	0	1	0	2	0	2	0	1	0	248990	0	923920	0	1094800	0	81615	0	4611	0	17110	0	20274	0	1511.4	0	0	0	427640	0	236940	0	0	0
Q80TM9-3;Q80TM9-2;Q80TM9	Q80TM9-3;Q80TM9-2;Q80TM9	3;3;3	3;3;3	Nischarin	Nisch	0	0	3	3	2	1	0	0	0	0	3	3	2	1	0	0	0	0	2568500	1550000	1024400	211150	0	0	0	0	47565	28704	18971	3910.3	0	0	0	0	861870	1107000	447730	0	0	0
Q8BWR2;Q8BWR2-2	Q8BWR2;Q8BWR2-2	2;2	2;2	PITH domain-containing protein 1	Pithd1	0	0	0	0	2	0	0	0	0	0	0	0	2	0	0	0	0	0	0	0	1360300	0	0	0	0	0	0	0	90687	0	0	0	0	0	0	0	121910	0	0	0
Q8R016;E9PY26;E9Q6V3;E9PZH4	Q8R016;E9PY26	3;2;1;1	3;2;1;1	Bleomycin hydrolase	Blmh	1	0	1	0	2	0	1	1	1	0	1	0	2	0	1	1	565610	0	464640	0	2900300	0	273930	2391000	21754	0	17871	0	111550	0	10536	91962	0	0	0	0	328540	0	0	0
Q8R0W0	Q8R0W0	2	2	Epiplakin	Eppk1	0	0	0	1	2	0	0	1	0	0	0	1	2	0	0	1	0	0	0	717150	1495000	0	0	331810	0	0	0	2054.9	4283.7	0	0	950.76	0	0	0	0	133980	0	0	0
Q922J9-3;Q922J9;Q922J9-4;D3Z5W6;D3Z4N9;Q922J9-2	Q922J9-3;Q922J9;Q922J9-4;D3Z5W6;D3Z4N9;Q922J9-2	2;2;2;1;1;1	2;2;2;1;1;1	Fatty acyl-CoA reductase 1	Far1	1	0	1	1	2	1	0	0	1	0	1	1	2	1	0	0	658560	0	384670	414480	3408400	871520	0	0	22709	0	13265	14292	117530	30052	0	0	0	0	0	0	358340	0	0	0
Q99LD8;G3UZR0;O08972	Q99LD8;G3UZR0;O08972	2;1;1	2;1;1	N(G),N(G)-dimethylarginine dimethylaminohydrolase 2	Ddah2	0	0	0	2	2	1	0	0	0	0	0	2	2	1	0	0	0	0	0	592720	2112500	276130	0	0	0	0	0	34866	124270	16243	0	0	0	0	0	180940	199610	0	0	0
Q9Z2U0;Q9CWH6	Q9Z2U0;Q9CWH6	2;2	2;2	Proteasome subunit alpha type-7;Proteasome subunit alpha type-7-like	Psma7;Psma8	0	0	0	0	2	0	0	0	0	0	0	0	2	0	0	0	0	0	0	0	2685700	0	0	0	0	0	0	0	191830	0	0	0	0	0	0	0	240680	0	0	0
Q9D2Q8	Q9D2Q8	2	2	Protein S100-A14	S100a14	1	0	0	2	2	1	0	0	1	0	0	2	2	1	0	0	126410	0	0	525850	3235800	126060	0	0	21069	0	0	87641	539300	21011	0	0	0	0	0	173860	285770	0	0	0
Q9EPU4	Q9EPU4	2	2	Cleavage and polyadenylation specificity factor subunit 1	Cpsf1	0	0	2	1	2	1	1	0	0	0	2	1	2	1	1	0	0	0	1046800	270670	1149700	188560	117310	0	0	0	14954	3866.7	16424	2693.7	1675.9	0	0	0	490740	0	242750	0	0	0
Q9JHG7	Q9JHG7	2	2	Phosphatidylinositol 4,5-bisphosphate 3-kinase catalytic subunit gamma isoform	Pik3cg	0	0	2	2	2	1	0	1	0	0	2	2	2	1	0	1	0	0	1110900	633300	1556800	658470	0	95928	0	0	16337	9313.2	22895	9683.3	0	1410.7	0	0	476340	433860	292060	0	0	0
Q9JLN9	Q9JLN9	2	2	Serine/threonine-protein kinase mTOR	Mtor	1	0	2	2	2	2	0	0	1	0	2	2	2	2	0	0	90230	0	818680	492180	1104100	684280	0	0	688.77	0	6249.5	3757.1	8428.1	5223.5	0	0	0	0	382480	0	235130	0	0	0
Q9QXX4	Q9QXX4	2	2	Calcium-binding mitochondrial carrier protein Aralar2	Slc25a13	0	0	2	1	2	1	0	0	0	0	2	1	2	1	0	0	0	0	1053400	852870	2139800	535970	0	0	0	0	29261	23691	59438	14888	0	0	0	0	489430	0	193020	0	0	0
Q9R1P4;A0A1B0GS70	Q9R1P4;A0A1B0GS70	2;1	2;1	Proteasome subunit alpha type-1	Psma1	0	0	0	0	2	1	0	1	0	0	0	0	2	1	0	1	0	0	0	0	3230800	153760	0	1648900	0	0	0	0	190050	9044.9	0	96997	0	0	0	0	289540	0	0	0
D6RE33;A0A0R4J1Q0;G5E896;Q3UJB9-2;Q3UJB9;F6V5I7;F6ZJ27	D6RE33;A0A0R4J1Q0;G5E896;Q3UJB9-2;Q3UJB9	3;3;3;2;2;1;1	3;3;3;2;2;1;1	Enhancer of mRNA-decapping protein 4	Edc4	2	0	3	2	1	0	2	1	2	0	3	2	1	0	2	1	439120	0	3308300	756480	377610	0	667460	113500	7841.5	0	59077	13509	6743.1	0	11919	2026.9	679750	0	1562200	634630	0	0	1051100	0
P15626;D3YX76;D3YVP6;Q80W21;F6Y363;E9QAC8;D3YVP5;D3YZ29	P15626;D3YX76;D3YVP6;Q80W21;F6Y363;E9QAC8;D3YVP5	2;1;1;1;1;0;0;0	1;1;0;0;1;0;0;0	Glutathione S-transferase Mu 2;Glutathione S-transferase Mu 7	Gstm2;Gstm7;Gm6665	2	0	0	1	0	0	0	0	1	0	0	1	0	0	0	0	2130900	0	0	598130	0	0	0	0	133180	0	0	37383	0	0	0	0	707040	0	0	0	0	0	0	0
P35979;F8VQK7	P35979	3;1	3;1	60S ribosomal protein L12	Rpl12	3	0	1	3	1	2	1	1	3	0	1	3	1	2	1	1	2543000	0	46716	1814700	930530	360500	122930	164150	282550	0	5190.6	201640	103390	40056	13659	18239	849570	0	0	579660	0	0	0	0
P59999;Q3TX55;E9PWA7	P59999	3;1;1	3;1;1	Actin-related protein 2/3 complex subunit 4	Arpc4	2	0	1	3	0	0	0	1	2	0	1	3	0	0	0	1	2340600	0	53162	3668800	0	0	0	114030	260060	0	5906.9	407640	0	0	0	12671	733380	0	0	1113300	0	0	0	0
Q5XJF6;P53026	Q5XJF6;P53026	2;1	2;1	Ribosomal protein;60S ribosomal protein L10a	Rpl10a	2	0	1	1	1	0	0	0	2	0	1	1	1	0	0	0	2108700	0	129300	720860	1290000	0	0	0	210870	0	12930	72086	129000	0	0	0	699640	0	0	0	0	0	0	0
Q8C2Q8;Q91VR2;A2AKV0;A2AKV1;A2AKV2;A2AKV3;A2AKU9	Q8C2Q8;Q91VR2;A2AKV0;A2AKV1;A2AKV2;A2AKV3;A2AKU9	2;2;1;1;1;1;1	2;2;1;1;1;1;1	ATP synthase subunit gamma;ATP synthase subunit gamma, mitochondrial	Atp5c1	2	0	0	0	0	0	0	0	2	0	0	0	0	0	0	0	546390	0	0	0	0	0	0	0	49672	0	0	0	0	0	0	0	181290	0	0	0	0	0	0	0
Q9CQF3	Q9CQF3	3	3	Cleavage and polyadenylation specificity factor subunit 5	Nudt21	3	0	0	2	0	0	0	0	3	0	0	2	0	0	0	0	2157900	0	0	696570	0	0	0	0	154140	0	0	49755	0	0	0	0	632170	0	0	308540	0	0	0	0
Q9DB20;F6XVM5;F7D3P8	Q9DB20	3;1;1	3;1;1	ATP synthase subunit O, mitochondrial	Atp5o	2	0	0	2	1	0	0	2	2	0	0	2	1	0	0	2	4230700	0	0	4179900	0	0	0	3665500	352560	0	0	348330	0	0	0	305460	1696100	0	0	792150	0	0	0	0
E9Q3L1;V9GXM4;E9Q175;E9PVU0;E9Q174;V9GX76;Q64331	E9Q3L1;V9GXM4;E9Q175;E9PVU0;E9Q174;V9GX76;Q64331	5;5;4;4;4;4;3	5;5;4;4;4;4;3	Unconventional myosin-VI	Myo6	2	0	2	1	5	5	0	2	2	0	2	1	5	5	0	2	233960	0	849160	394360	5347400	3973900	0	167330	3899.4	0	14153	6572.7	89124	66231	0	2788.8	399140	0	513240	0	1081800	1122900	0	518250
Q9R112;F6ZKZ3;H3BLH2	Q9R112;F6ZKZ3	5;3;2	5;3;2	Sulfide:quinone oxidoreductase, mitochondrial	Sqrdl	2	0	3	4	5	4	0	1	2	0	3	4	5	4	0	1	3100200	0	836360	2224800	9164600	2118600	0	860150	100010	0	26979	71767	295630	68343	0	27747	443430	0	508940	363790	751390	749830	0	0
P23116	P23116	6	6	Eukaryotic translation initiation factor 3 subunit A	Eif3a	5	0	5	6	5	5	1	0	5	0	5	6	5	5	1	0	1157300	0	4225400	3323200	4782900	2640100	19672	0	19953	0	72852	57297	82463	45519	339.17	0	888520	0	1844500	1814800	937540	865000	0	0
Q8VDN2;D3YYN7;A0A0G2JGX4;Q8VCE0;Q6PIC6;Q6PIE5	Q8VDN2	3;1;1;1;1;1	3;1;1;1;1;1	Sodium/potassium-transporting ATPase subunit alpha-1	Atp1a1	2	0	3	2	2	2	0	0	2	0	3	2	2	2	0	0	430350	0	2180900	875260	2447500	1074700	0	0	9355.5	0	47410	19027	53207	23363	0	0	469360	0	757370	676580	524980	440000	0	0
A0A0G2JFK7;H7BWZ3;Q9JM76;D3Z2F7;D3Z2F8	A0A0G2JFK7;H7BWZ3;Q9JM76;D3Z2F7;D3Z2F8	2;2;2;1;1	2;2;2;1;1	Actin-related protein 2/3 complex subunit 3	Arpc3	2	0	0	2	2	0	0	0	2	0	0	2	2	0	0	0	665310	0	0	2115700	677320	0	0	0	110890	0	0	352620	112890	0	0	0	143920	0	0	743350	76746	0	0	0
A2AS98;P28660-2;P28660	A2AS98;P28660-2;P28660	5;5;5	5;5;5	Nck-associated protein 1	Nckap1	4	0	5	0	5	0	4	0	4	0	5	0	5	0	4	0	2875600	0	6107200	0	5073400	0	2783600	0	47141	0	100120	0	83171	0	45633	0	2646300	0	2448600	0	826640	0	5509100	0
E9PYK3	E9PYK3	7	7		Parp4	4	0	7	0	4	0	6	0	4	0	7	0	4	0	6	0	1744700	0	8949000	0	3263400	0	2286600	0	22084	0	113280	0	41309	0	28944	0	2502400	0	3885900	0	881050	0	4341600	0
Q8BYZ1;Q8BYZ1-2;F6RXN4	Q8BYZ1;Q8BYZ1-2	7;4;2	7;4;2	ABI gene family member 3	Abi3	5	0	3	0	4	1	2	0	5	0	3	0	4	1	2	0	24424000	0	4188700	0	8117700	244040	2904700	0	1526500	0	261800	0	507360	15253	181540	0	3072500	0	1159900	0	1194100	0	2062000	0
Q8CGC7	Q8CGC7	2	2	Bifunctional glutamate/proline--tRNA ligase;Glutamate--tRNA ligase;Proline--tRNA ligase	Eprs	2	0	2	2	2	1	2	2	2	0	2	2	2	1	2	2	306200	0	1174200	818360	1120700	279800	245690	198890	3645.3	0	13978	9742.3	13342	3330.9	2924.9	2367.8	362460	0	506500	523690	230860	0	527930	496360

## Sheet: proteinGroups
Protein IDs	Majority protein IDs	Peptide counts (all)	Peptide counts (razor+unique)	Peptide counts (unique)	Protein names	Gene names	Fasta headers	Number of proteins	Peptides	Razor + unique peptides	Unique peptides	Peptides Exp1_Lane1	Peptides Exp1_Lane2	Peptides Exp1_Lane3	Peptides Exp1_Lane4	Peptides Exp2_Lane1	Peptides Exp2_Lane2	Peptides Exp2_Lane3	Peptides Exp2_Lane4	Razor + unique peptides Exp1_Lane1	Razor + unique peptides Exp1_Lane2	Razor + unique peptides Exp1_Lane3	Razor + unique peptides Exp1_Lane4	Razor + unique peptides Exp2_Lane1	Razor + unique peptides Exp2_Lane2	Razor + unique peptides Exp2_Lane3	Razor + unique peptides Exp2_Lane4	Unique peptides Exp1_Lane1	Unique peptides Exp1_Lane2	Unique peptides Exp1_Lane3	Unique peptides Exp1_Lane4	Unique peptides Exp2_Lane1	Unique peptides Exp2_Lane2	Unique peptides Exp2_Lane3	Unique peptides Exp2_Lane4	Sequence coverage [%]	Unique + razor sequence coverage [%]	Unique sequence coverage [%]	Mol. weight [kDa]	Sequence length	Sequence lengths	Fraction average	Fraction 1	Fraction 2	Fraction 3	Q-value	Score	Identification type Exp1_Lane1	Identification type Exp1_Lane2
A0A087WNT4;E9Q0I4;Q8CG65	A0A087WNT4;E9Q0I4;Q8CG65	2;2;2	2;2;2	2;2;2	SCO-spondin	Sspo	;;	3	2	2	2	0	1	0	0	1	0	1	0	0	1	0	0	1	0	1	0	0	1	0	0	1	0	1	0	6.4	6.4	6.4	100.68	933	933;5144;4998	2		3		0	10.839		By matching
A0A087WPL5;E9QNN1;O70133;O70133-2;Q3UR42;O70133-3;A0A0R4J2C3	A0A087WPL5;E9QNN1;O70133;O70133-2;Q3UR42;O70133-3	3;3;3;3;2;2;1	3;3;3;3;2;2;1	3;3;3;3;2;2;1	ATP-dependent RNA helicase A	Dhx9	;;;;;	7	3	3	3	3	2	2	0	3	2	2	0	3	2	2	0	3	2	2	0	3	2	2	0	3	2	2	0	2	2	2	149.62	1383	1383;1384;1380;1381;735;1164;459	1	14			0	18.312	By MS/MS	By matching
A0A087WS46;O70251	A0A087WS46;O70251	2;2	2;2	2;2	Elongation factor 1-beta	Eef1b2;Eef1b	;	2	2	2	2	2	1	2	2	1	1	1	1	2	1	2	2	1	1	1	1	2	1	2	2	1	1	1	1	20.1	20.1	20.1	20.136	184	184;225	2.23		10	3	0	36.353	By MS/MS	By MS/MS
Q8C3V4;A0A087WSP5;P42225;Q99K94;Q8CFQ1;A0A087WRI1	Q8C3V4;A0A087WSP5;P42225;Q99K94;Q8CFQ1;A0A087WRI1	6;6;6;5;4;3	6;6;6;5;4;3	6;6;6;5;4;3	Signal transducer and activator of transcription;Signal transducer and activator of transcription 1	Stat1	;;;;;	6	6	6	6	1	0	3	6	3	0	1	1	1	0	3	6	3	0	1	1	1	0	3	6	3	0	1	1	11.7	11.7	11.7	87.314	749	749;755;749;712;243;131	1.44	10	8		0	40.246	By matching
A0A0A0MQ97;G3X9C2	A0A0A0MQ97;G3X9C2	2;2	2;2	2;2	F-box only protein 50	Nccrp1	;	2	2	2	2	0	1	0	2	1	2	0	0	0	1	0	2	1	2	0	0	0	1	0	2	1	2	0	0	7.9	7.9	7.9	33.027	291	291;266	2.83		1	5	0	13.103		By MS/MS
A0A0A0MQA5;P68368;A0A087WRB4;A0A087WQS4;A0A087WSB0;A0A087WSL5;Q3UX10	A0A0A0MQA5;P68368	13;13;2;2;1;1;1	4;4;1;1;1;1;0	2;2;1;1;1;1;0	Tubulin alpha-4A chain	Tuba4a	;	7	13	4	2	8	7	11	12	12	10	8	7	2	1	4	4	4	3	3	1	1	0	2	2	2	1	1	0	40.9	16.8	5.2	52.793	477	477;448;100;125;81;89;446	1.69	12	23	1	0	36.164	By MS/MS	By matching
A0A0A0MQF6;P16858;S4R257;S4R1W1;D3YYI5;V9GXA7;V9GX06	A0A0A0MQF6;P16858;S4R257;S4R1W1;D3YYI5	6;6;5;5;5;1;1	6;6;5;5;5;1;1	6;6;5;5;5;1;1	Glyceraldehyde-3-phosphate dehydrogenase	Gapdh;Gm3839;Gm7293	;;;;	7	6	6	6	4	3	5	5	5	3	2	4	4	3	5	5	5	3	2	4	4	3	5	5	5	3	2	4	30.4	30.4	30.4	38.653	359	359;333;280;333;336;121;183	1.92	16	34	11	0	85.475	By MS/MS	By MS/MS
A0A0A6YXC8;E9QKR1;A0A0A6YW06;J3QNM3;E9QKQ9;E9QLZ9;Q03173-6;Q03173-3;Q03173-4;Q03173-5;Q03173	A0A0A6YXC8;E9QKR1;A0A0A6YW06;J3QNM3;E9QKQ9;E9QLZ9;Q03173-6;Q03173-3;Q03173-4;Q03173-5;Q03173	2;2;2;2;2;2;2;2;2;2;2	2;2;2;2;2;2;2;2;2;2;2	2;2;2;2;2;2;2;2;2;2;2	Protein enabled homolog	Enah	;;;;;;;;;;	11	2	2	2	2	2	0	2	2	1	1	1	2	2	0	2	2	1	1	1	2	2	0	2	2	1	1	1	7.4	7.4	7.4	58.35	524	524;562;785;789;789;804;507;541;783;787;802	2		11		0	13.281	By MS/MS	By MS/MS
A0A0A6YW67;E9Q9J0;E9Q4P0;E9Q5F6;E9QNP0;Q5SX22;P62984;P62983;P0CG49;P0CG50;J3QK04;D3YYZ2	A0A0A6YW67;E9Q9J0;E9Q4P0;E9Q5F6;E9QNP0;Q5SX22;P62984;P62983;P0CG49;P0CG50;J3QK04	6;6;6;6;6;6;6;6;6;6;5;1	6;6;6;6;6;6;6;6;6;6;5;1	6;6;6;6;6;6;6;6;6;6;5;1	Ubiquitin-60S ribosomal protein L40;Ubiquitin;60S ribosomal protein L40;Ubiquitin-40S ribosomal protein S27a;Ubiquitin;40S ribosomal protein S27a;Polyubiquitin-B;Ubiquitin;Polyubiquitin-C;Ubiquitin;Ubiquitin-related 1;Ubiquitin-related 2	Gm8797;Uba52;Kxd1;Ubc;Ubb;Rps27a;Gm7808	;;;;;;;;;;	12	6	6	6	4	4	4	5	6	4	4	4	4	4	4	5	6	4	4	4	4	4	4	5	6	4	4	4	70.1	70.1	70.1	8.7279	77	77;96;193;201;232;236;128;156;305;734;128;122	2.05	23	13	26	0	124.22	By MS/MS	By MS/MS
A0A0A6YWA9;P08752	A0A0A6YWA9;P08752	2;2	2;2	2;2	Guanine nucleotide-binding protein G(i) subunit alpha-2	Gnai2	;	2	2	2	2	2	2	2	2	2	2	2	2	2	2	2	2	2	2	2	2	2	2	2	2	2	2	2	2	21.2	21.2	21.2	18.475	160	160;355	1.89	2	16		0	15.576	By MS/MS	By MS/MS
A0A0R4J169;E9QN52;A0A0G2JEP4;A0A0G2JFV5;Q91WK0-2;Q91WK0;A0A0G2JDR6;A0A0G2JEF6;A0A0G2JGZ1	A0A0R4J169;E9QN52;A0A0G2JEP4;A0A0G2JFV5;Q91WK0-2;Q91WK0;A0A0G2JDR6	4;4;4;4;3;3;2;1;1	4;4;4;4;3;3;2;1;1	4;4;4;4;3;3;2;1;1	Leucine-rich repeat flightless-interacting protein 2	Lrrfip2	;;;;;;	9	4	4	4	0	0	2	1	4	4	0	0	0	0	2	1	4	4	0	0	0	0	2	1	4	4	0	0	19	19	19	45.524	400	400;415;424;437;400;415;173;150;173	2		11		0	88.484
A0A0G2JF52;Q9R0Q6;D3YVI5	A0A0G2JF52;Q9R0Q6	4;4;1	2;2;1	2;2;1	Actin-related protein 2/3 complex subunit 1A	Arpc1a	;	3	4	2	2	1	1	1	3	3	4	0	0	0	1	1	1	1	2	0	0	0	1	1	1	1	2	0	0	22.5	13	13	29.325	262	262;370;135	2.14		6	1	0	11.543	By matching	By matching
A0A0G2JFK7;H7BWZ3;Q9JM76;D3Z2F7;D3Z2F8	A0A0G2JFK7;H7BWZ3;Q9JM76;D3Z2F7;D3Z2F8	2;2;2;1;1	2;2;2;1;1	2;2;2;1;1	Actin-related protein 2/3 complex subunit 3	Arpc3	;;;;	5	2	2	2	2	0	0	2	2	0	0	0	2	0	0	2	2	0	0	0	2	0	0	2	2	0	0	0	16.2	16.2	16.2	16.282	142	142;170;178;161;163	3			6	0	12.597	By MS/MS
F6VTL9;A0A0G2JFQ4;E9Q9L6;Q6ZQA0;Q6ZQA0-2	F6VTL9;A0A0G2JFQ4;E9Q9L6;Q6ZQA0;Q6ZQA0-2	2;2;2;2;2	2;2;2;2;2	2;2;2;2;2	Neurobeachin-like protein 2	Nbeal2	;;;;	5	2	2	2	2	2	2	2	2	2	0	1	2	2	2	2	2	2	0	1	2	2	2	2	2	2	0	1	1.9	1.9	1.9	223.58	2032	2032;2716;2750;2742;2743	1	13			0	26.382	By matching	By matching
B9EJ54;A0A0J9YUD5;E9Q880	B9EJ54;A0A0J9YUD5	3;3;1	3;3;1	3;3;1		Nup205	;	3	3	3	3	1	1	2	2	3	3	0	0	1	1	2	2	3	3	0	0	1	1	2	2	3	3	0	0	2.8	2.8	2.8	227.46	2008	2008;2061;322	1	12			0	47.118	By matching	By matching
A0A0N4SUJ8;Q91YQ5	A0A0N4SUJ8;Q91YQ5	2;2	2;2	2;2	Dolichyl-diphosphooligosaccharide--protein glycosyltransferase subunit 1	Rpn1	;	2	2	2	2	0	0	2	2	2	2	1	0	0	0	2	2	2	2	1	0	0	0	2	2	2	2	1	0	30	30	30	9.1983	90	90;608	1.75	3	9		0	12.005
F8WIX8;A0A0N4SV66;Q8CGP4;Q8CGP6;Q8R1M2;Q64523;Q8CGP7;Q8CGP5;Q8BFU2;Q6GSS7;P22752;G3UWL7;Q3UA95;Q3THW5;P0C0S6;Q64522;P27661	F8WIX8;A0A0N4SV66;Q8CGP4;Q8CGP6;Q8R1M2;Q64523;Q8CGP7;Q8CGP5;Q8BFU2;Q6GSS7;P22752;G3UWL7;Q3UA95;Q3THW5;P0C0S6;Q64522;P27661	2;2;2;2;2;2;2;2;2;2;2;1;1;1;1;1;1	2;2;2;2;2;2;2;2;2;2;2;1;1;1;1;1;1	2;2;2;2;2;2;2;2;2;2;2;1;1;1;1;1;1	Histone H2A;Histone H2A type 1-H;Histone H2A.J;Histone H2A type 2-C;Histone H2A type 1-K;Histone H2A type 1-F;Histone H2A type 3;Histone H2A type 2-A;Histone H2A type 1;Histone H2A.V;Histone H2A.Z;Histone H2A type 2-B;Histone H2AX	Hist1h2al;Hist1h2aa;Hist1h2ah;H2afj;Hist2h2ac;Hist1h2ak;Hist1h2af;Hist3h2a;Hist2h2aa1;Hist1h2ab;H2afz;H2afv;Hist2h2ab;H2afx	;;;;;;;;;;;;;;;;	17	2	2	2	2	1	2	2	2	1	1	1	2	1	2	2	2	1	1	1	2	1	2	2	2	1	1	1	22.4	22.4	22.4	13.607	125	125;126;129;128;129;129;130;130;130;130;130;87;105;128;128;130;143	2.25	5	2	9	0	16.111	By MS/MS	By MS/MS
A0A0R4J027;P54987	A0A0R4J027;P54987	7;7	7;7	7;7	Cis-aconitate decarboxylase	Irg1	;	2	7	7	7	1	0	7	6	1	0	3	2	1	0	7	6	1	0	3	2	1	0	7	6	1	0	3	2	20.7	20.7	20.7	53.746	488	488;488	1.86	6	20	2	0	43.249	By matching
A0A0R4J0X7	A0A0R4J0X7	2	2	2				1	2	2	2	1	0	1	0	1	1	0	0	1	0	1	0	1	1	0	0	1	0	1	0	1	1	0	0	3.9	3.9	3.9	47.442	438	438	2		4		0	10.931	By MS/MS
D6RE33;A0A0R4J1Q0;G5E896;Q3UJB9-2;Q3UJB9;F6V5I7;F6ZJ27	D6RE33;A0A0R4J1Q0;G5E896;Q3UJB9-2;Q3UJB9	3;3;3;2;2;1;1	3;3;3;2;2;1;1	3;3;3;2;2;1;1	Enhancer of mRNA-decapping protein 4	Edc4	;;;;	7	3	3	3	2	0	3	2	1	0	2	1	2	0	3	2	1	0	2	1	2	0	3	2	1	0	2	1	4.7	4.7	4.7	141.95	1318	1318;1390;1406;1390;1406;265;427	1	11			0	20.576	By matching
G3UXJ6;G3UZ48;G3UZI2;A0A0R4J259;G3V018;Q7TMK9-2;Q7TMK9;G3UXU5;S4R1E9;G3UWM1;A2AW41;F7B5B5;Q8VHM5	G3UXJ6;G3UZ48;G3UZI2;A0A0R4J259;G3V018;Q7TMK9-2;Q7TMK9;G3UXU5;S4R1E9;G3UWM1;A2AW41;F7B5B5;Q8VHM5	2;2;2;2;2;2;2;1;1;1;1;1;1	2;2;2;2;2;2;2;1;1;1;1;1;1	2;2;2;2;2;2;2;1;1;1;1;1;1	Heterogeneous nuclear ribonucleoprotein Q	Syncrip;Hnrnpr	;;;;;;;;;;;;	13	2	2	2	0	0	1	1	2	1	0	0	0	0	1	1	2	1	0	0	0	0	1	1	2	1	0	0	5.6	5.6	5.6	49.704	448	448;464;527;561;588;562;623;67;72;196;270;531;632	2		5		0	14.673
A0A0R4J293;Q9JLF6	A0A0R4J293;Q9JLF6	4;4	4;4	4;4	Protein-glutamine gamma-glutamyltransferase K	Tgm1	;	2	4	4	4	2	1	1	2	3	1	1	0	2	1	1	2	3	1	1	0	2	1	1	2	3	1	1	0	5.9	5.9	5.9	89.795	815	815;815	2.17	4	2	6	0	26.166	By MS/MS	By matching
A0A0U1RNJ1;P19096	A0A0U1RNJ1;P19096	2;2	2;2	2;2	Fatty acid synthase;[Acyl-carrier-protein] S-acetyltransferase;[Acyl-carrier-protein] S-malonyltransferase;3-oxoacyl-[acyl-carrier-protein] synthase;3-oxoacyl-[acyl-carrier-protein] reductase;3-hydroxyacyl-[acyl-carrier-protein] dehydratase;Enoyl-[acyl-carrier-protein] reductase;Oleoyl-[acyl-carrier-protein] hydrolase	Fasn	;	2	2	2	2	0	0	2	2	1	0	0	0	0	0	2	2	1	0	0	0	0	0	2	2	1	0	0	0	2.1	2.1	2.1	272.22	2502	2502;2504	1	5			0	14.714
A0A0U1RNK7;E9PX48;A2A9M5;A2A9M4;Q8R1A4-2;Q8R1A4;A2AW79;F6ZJ55;A0A0U1RNY4	A0A0U1RNK7;E9PX48;A2A9M5;A2A9M4;Q8R1A4-2;Q8R1A4;A2AW79;F6ZJ55;A0A0U1RNY4	2;2;2;2;2;2;1;1;1	2;2;2;2;2;2;1;1;1	2;2;2;2;2;2;1;1;1	Dedicator of cytokinesis protein 7	Dock7	;;;;;;;;	9	2	2	2	0	1	2	2	1	0	1	0	0	1	2	2	1	0	1	0	0	1	2	2	1	0	1	0	1.4	1.4	1.4	238.09	2098	2098;2100;2128;2130;2128;2130;247;255;811	1.9	5	1	4	0	11.605		By matching
A0A1B0GX08;E9QAY6;A0A0U1RP81;E9Q800;Q8CAQ8-3;Q8CAQ8-2;Q8CAQ8;Q8CAQ8-5	A0A1B0GX08;E9QAY6;A0A0U1RP81;E9Q800;Q8CAQ8-3;Q8CAQ8-2;Q8CAQ8;Q8CAQ8-5	3;3;3;3;3;3;3;3	3;3;3;3;3;3;3;3	3;3;3;3;3;3;3;3	MICOS complex subunit Mic60	Immt	;;;;;;;	8	3	3	3	0	0	1	1	2	1	0	0	0	0	1	1	2	1	0	0	0	0	1	1	2	1	0	0	14	14	14	27.59	264	264;470;488;679;709;746;757;790	1.83	1	5		0	153.84
E9Q394-2;E9Q394;A0A140LJJ5;A0A140LHG3	E9Q394-2;E9Q394;A0A140LJJ5;A0A140LHG3	10;10;10;5	10;10;10;5	10;10;10;5		Akap13	;;;	4	10	10	10	6	6	10	9	9	8	6	6	6	6	10	9	9	8	6	6	6	6	10	9	9	8	6	6	4.4	4.4	4.4	301.5	2754	2754;2776;2794;607	1	63			0	94.661	By matching	By matching
A0A140T8I9;E9Q3L2;F6Y9T6	A0A140T8I9;E9Q3L2;F6Y9T6	2;2;1	2;2;1	2;2;1		Pi4ka	;;	3	2	2	2	2	2	2	2	2	2	0	1	2	2	2	2	2	2	0	1	2	2	2	2	2	2	0	1	1.6	1.6	1.6	231.35	2044	2044;2105;319	1	13			0	15.175	By matching	By matching
A0A140T8L1;P12970;A0A140T8L3;F6VBB8	A0A140T8L1;P12970;A0A140T8L3	3;3;2;1	3;3;2;1	3;3;2;1	60S ribosomal protein L7a	Rpl7a	;;	4	3	3	3	0	0	1	1	2	1	0	0	0	0	1	1	2	1	0	0	0	0	1	1	2	1	0	0	18.5	18.5	18.5	30.431	270	270;266;268;267	2		5		0	18.505
A0A171EBL2;E9Q555	A0A171EBL2;E9Q555	33;33	33;33	33;33	E3 ubiquitin-protein ligase RNF213	Rnf213	;	2	33	33	33	4	5	33	32	11	7	8	8	4	5	33	32	11	7	8	8	4	5	33	32	11	7	8	8	9.8	9.8	9.8	584.62	5151	5151;5152	1.01	108	1		0	323.31	By matching	By matching
A0A1B0GSF7;A0A1B0GSS8;A0A1B0GQU8;P35980;A0A1B0GRZ3;A0A1B0GSA8	A0A1B0GSF7;A0A1B0GSS8;A0A1B0GQU8;P35980;A0A1B0GRZ3;A0A1B0GSA8	2;2;2;2;1;1	2;2;2;2;1;1	2;2;2;2;1;1	60S ribosomal protein L18	Rpl18	;;;;;	6	2	2	2	2	0	1	2	2	1	0	0	2	0	1	2	2	1	0	0	2	0	1	2	2	1	0	0	16.9	16.9	16.9	15.245	136	136;155;159;188;57;126	3			8	0	11.721	By matching
A0A1B0GRH2;A0A1B0GRT6;P49446-3;P49446-2;P49446	A0A1B0GRH2;A0A1B0GRT6;P49446-3;P49446-2;P49446	2;2;2;2;2	2;2;2;2;2	2;2;2;2;2	Receptor-type tyrosine-protein phosphatase epsilon	Ptpre	;;;;	5	2	2	2	0	0	1	0	2	1	0	0	0	0	1	0	2	1	0	0	0	0	1	0	2	1	0	0	5.6	5.6	5.6	82.092	712	712;719;615;642;699	2		4		0	17.2
A0A1B0GSR9;Q564E2;P06151;A0A1B0GT41;A0A1B0GQX5;D3YZQ9;A0A1B0GSX0;A0A1B0GRC1;A0A1B0GRS2;A0A1B0GRW9;A0A1B0GSL7;A0A0N4SVV8;D3Z7F0;A0A1B0GS79;D3YVR7;D3YZE4;P00342;P16125	A0A1B0GSR9;Q564E2;P06151;A0A1B0GT41;A0A1B0GQX5;D3YZQ9;A0A1B0GSX0	3;3;3;2;2;2;2;1;1;1;1;1;1;1;1;1;1;1	3;3;3;2;2;2;2;1;1;1;1;1;1;1;1;1;1;1	3;3;3;2;2;2;2;1;1;1;1;1;1;1;1;1;1;1	L-lactate dehydrogenase;L-lactate dehydrogenase A chain	Ldha	;;;;;;	18	3	3	3	1	1	3	3	3	1	1	1	1	1	3	3	3	1	1	1	1	1	3	3	3	1	1	1	13.7	13.7	13.7	34.599	315	315;332;332;176;201;236;361;66;68;104;128;193;198;205;235;237;332;334	2.06	3	11	4	0	18.796	By matching	By matching
A0A1B0GT66;F6Y6L6;F8WIR1;P18242	A0A1B0GT66;F6Y6L6;F8WIR1;P18242	2;2;2;2	2;2;2;2	2;2;2;2	Cathepsin D	Ctsd	;;;	4	2	2	2	1	1	0	1	2	1	0	1	1	1	0	1	2	1	0	1	1	1	0	1	2	1	0	1	13.2	13.2	13.2	29.299	273	273;278;404;410	2.55	2	1	8	0	13.454	By matching	By matching
A2A5R6;Q8R151	A2A5R6;Q8R151	2;2	2;2	2;2	NFX1-type zinc finger-containing protein 1	Znfx1	;	2	2	2	2	1	1	0	1	1	0	0	0	1	1	0	1	1	0	0	0	1	1	0	1	1	0	0	0	2.6	2.6	2.6	119.49	1045	1045;1909	2.5		2	2	0	10.843	By MS/MS	By matching
E9QQ96;Z4YJE4;H7BX05;A2AAJ9-2;A2AAJ9	E9QQ96;Z4YJE4;H7BX05;A2AAJ9-2;A2AAJ9	2;2;2;2;2	2;2;2;2;2	2;2;2;2;2	Obscurin	Obscn	;;;;	5	2	2	2	0	1	0	0	0	1	1	0	0	1	0	0	0	1	1	0	0	1	0	0	0	1	1	0	0.8	0.8	0.8	815.63	7496	7496;7643;8032;7167;8891	2		3		0	10.849		By MS/MS
A2AB60;Q9JL26-2;Q9JL26;G3UWI1	A2AB60;Q9JL26-2;Q9JL26	11;11;11;2	11;11;11;2	11;11;11;2	Formin-like protein 1	Fmnl1	;;	4	11	11	11	11	5	11	9	10	7	7	6	11	5	11	9	10	7	7	6	11	5	11	9	10	7	7	6	12.4	12.4	12.4	121.54	1090	1090;1064;1094;150	1	67			0	180.48	By MS/MS	By MS/MS
A2ABQ5;S4R1I4;J3JS86;Q5PR68;I7HLS4	A2ABQ5;S4R1I4;J3JS86;Q5PR68;I7HLS4	2;2;2;2;1	2;2;2;2;1	2;2;2;2;1	Centrosomal protein of 112 kDa	Cep112	;;;;	5	2	2	2	1	2	1	1	2	1	1	2	1	2	1	1	2	1	1	2	1	2	1	1	2	1	1	2	5.7	5.7	5.7	72.762	609	609;912;1006;954;561	2.08	4	4	5	0	10.992	By matching	By matching
A2AFQ9;E9PUU4;Q8BX17	A2AFQ9;E9PUU4;Q8BX17	3;3;3	3;3;3	3;3;3	Gem-associated protein 5	Gemin5	;;	3	3	3	3	2	1	1	2	2	0	2	1	2	1	1	2	2	0	2	1	2	1	1	2	2	0	2	1	3.1	3.1	3.1	166.52	1501	1501;1503;1502	2	4	3	4	0	20.757	By matching	By matching
A2ALV7;Q6PDI5-2;Q6PDI5;A2ALV6	A2ALV7;Q6PDI5-2;Q6PDI5;A2ALV6	3;3;3;2	3;3;3;2	3;3;3;2	Proteasome-associated protein ECM29 homolog	AI314180;Ecm29	;;;	4	3	3	3	1	1	2	2	3	2	1	1	1	1	2	2	3	2	1	1	1	1	2	2	3	2	1	1	3.8	3.8	3.8	164.52	1490	1490;1840;1840;942	1.08	12	1		0	17.448	By matching	By matching
A2AN08-3;A2AN08;A2AN08-5;F6SSP6;A2AN08-4;A2AN08-2	A2AN08-3;A2AN08;A2AN08-5;F6SSP6	4;4;4;2;1;1	4;4;4;2;1;1	4;4;4;2;1;1	E3 ubiquitin-protein ligase UBR4	Ubr4	;;;	6	4	4	4	2	3	4	4	2	2	1	0	2	3	4	4	2	2	1	0	2	3	4	4	2	2	1	0	1.4	1.4	1.4	570.29	5156	5156;5180;5208;2065;474;2021	1	18			0	33.333	By matching	By matching
A2AS05;A2AS03;E9QAM5	A2AS05;A2AS03;E9QAM5	12;12;12	12;12;12	12;12;12	Helicase with zinc finger domain 2	Helz2	;;	3	12	12	12	0	0	12	12	0	0	4	5	0	0	12	12	0	0	4	5	0	0	12	12	0	0	4	5	6.4	6.4	6.4	326.59	2903	2903;2970;2947	1	35			0	323.31
A2AS98;P28660-2;P28660	A2AS98;P28660-2;P28660	6;6;6	5;5;5	5;5;5	Nck-associated protein 1	Nckap1	;;	3	6	5	5	5	1	6	0	5	0	4	0	4	0	5	0	5	0	4	0	4	0	5	0	5	0	4	0	8.7	7.8	7.8	129.51	1134	1134;1037;1128	1	26			0	82.148	By MS/MS	By matching
A3KGU5;E9Q447;P16546-2;A3KGU7;A3KGU9;P16546;A3KGU4	A3KGU5;E9Q447;P16546-2;A3KGU7;A3KGU9;P16546	20;20;20;19;19;19;1	20;20;20;19;19;19;1	20;20;20;19;19;19;1	Spectrin alpha chain, non-erythrocytic 1	Sptan1	;;;;;	7	20	20	20	4	11	8	9	20	19	1	0	4	11	8	9	20	19	1	0	4	11	8	9	20	19	1	0	13.4	13.4	13.4	282.89	2457	2457;2478;2452;2477;2498;2472;219	1.01	71	1		0	311.12	By matching	By matching
A6ZI44;P05064;D3Z510;A0A0U1RPN8;D3YV98;A0A0U1RPT5;D3YWI1;A6ZI47;Q9CPQ9;A6ZI46	A6ZI44;P05064;D3Z510;A0A0U1RPN8;D3YV98;A0A0U1RPT5;D3YWI1;A6ZI47	5;5;4;4;4;4;4;3;2;2	5;5;4;4;4;4;4;3;2;2	5;5;4;4;4;4;4;3;2;2	Fructose-bisphosphate aldolase;Fructose-bisphosphate aldolase A	Aldoa;Aldoart2	;;;;;;;	10	5	5	5	2	2	3	4	5	3	0	2	2	2	3	4	5	3	0	2	2	2	3	4	5	3	0	2	13.9	13.9	13.9	45.12	418	418;364;131;190;193;209;236;364;364;419	2.64	3	3	19	0	32.77	By matching	By matching
E9Q223;A8DUK4;P02088;CON__P02070;CON__Q3SX09;P02104;P02089	E9Q223;A8DUK4;P02088	3;3;2;1;1;1;1	3;3;2;1;1;1;1	3;3;2;1;1;1;1	Hemoglobin subunit beta-1	Hbb-bs;Hbbt1;Hbb-b1	;;	7	3	3	3	0	2	1	1	0	0	0	0	0	2	1	1	0	0	0	0	0	2	1	1	0	0	0	0	40.8	40.8	40.8	11.083	103	103;147;147;145;201;147;147	3			4	0	21.137		By MS/MS
Q8JZN1;F6QSC4;A9XX86;A2CF65;F8WHB7;J3QPR7;P49300	Q8JZN1;F6QSC4;A9XX86	3;3;3;1;1;1;1	3;3;3;1;1;1;1	3;3;3;1;1;1;1		Mgl2	;;	7	3	3	3	1	0	0	0	3	2	1	0	1	0	0	0	3	2	1	0	1	0	0	0	3	2	1	0	16.6	16.6	16.6	38.067	332	332;374;381;214;305;308;304	1.75	2	6		0	19.863	By MS/MS
B1AVH5;Q8C0P5	B1AVH5;Q8C0P5	8;8	8;8	8;8	Coronin;Coronin-2A	Coro2a	;	2	8	8	8	0	1	5	4	7	5	0	2	0	1	5	4	7	5	0	2	0	1	5	4	7	5	0	2	21	21	21	61.708	543	543;524	1.92	2	23		0	50.484		By matching
B1AW75;Q3TEX6;B1AW74;Q5XJY6	B1AW75;Q3TEX6;B1AW74;Q5XJY6	2;2;2;2	2;2;2;2	2;2;2;2	Fanconi anemia group B protein homolog	Fancb	;;;	4	2	2	2	0	0	0	0	1	0	1	0	0	0	0	0	1	0	1	0	0	0	0	0	1	0	1	0	3.2	3.2	3.2	81.782	715	715;853;862;703	2.5		1	1	0	10.946
B1AXW5;B1AXW6;P35700;B1AXW4	B1AXW5;B1AXW6;P35700	6;6;6;1	6;6;6;1	6;6;6;1	Peroxiredoxin-1	Prdx1	;;	4	6	6	6	5	4	5	5	6	3	4	4	5	4	5	5	6	3	4	4	5	4	5	5	6	3	4	4	27.8	27.8	27.8	18.87	169	169;176;199;123	2.17	16	11	25	0	35.931	By MS/MS	By matching
B1AZS9;O08807	B1AZS9;O08807	3;3	3;3	3;3	Peroxiredoxin-4	Prdx4	;	2	3	3	3	2	2	1	3	2	0	1	0	2	2	1	3	2	0	1	0	2	2	1	3	2	0	1	0	13.1	13.1	13.1	26.391	229	229;274	2	5	1	5	0	17.291	By MS/MS	By MS/MS
E9QAI5;G3UWN2;B2RQC6-2;B2RQC6;E9QAT6;F6S3Z3	E9QAI5;G3UWN2;B2RQC6-2;B2RQC6	19;19;19;19;7;2	19;19;19;19;7;2	19;19;19;19;7;2	CAD protein;Glutamine-dependent carbamoyl-phosphate synthase;Aspartate carbamoyltransferase;Dihydroorotase	Cad	;;;	6	19	19	19	12	14	19	19	19	18	10	10	12	14	19	19	19	18	10	10	12	14	19	19	19	18	10	10	12.3	12.3	12.3	236.25	2162	2162;2164;2154;2225;971;194	1	148			0	209.92	By MS/MS	By MS/MS
K3W4L0;B2RRE2;E9QAX2;Q9JMH9-1;Q9JMH9;Q9JMH9-6;E9Q405;Q9JMH9-5;Q9JMH9-7;Q9JMH9-2;Q9JMH9-4;E9QA74	K3W4L0;B2RRE2;E9QAX2;Q9JMH9-1;Q9JMH9;Q9JMH9-6;E9Q405;Q9JMH9-5;Q9JMH9-7;Q9JMH9-2;Q9JMH9-4;E9QA74	11;11;11;11;11;11;10;10;10;10;10;9	11;11;11;11;11;11;10;10;10;10;10;9	11;11;11;11;11;11;10;10;10;10;10;9	Unconventional myosin-XVIIIa	Myo18a	;;;;;;;;;;;	12	11	11	11	1	5	10	7	10	10	0	1	1	5	10	7	10	10	0	1	1	5	10	7	10	10	0	1	10.5	10.5	10.5	230.99	2036	2036;2047;2083;2035;2050;2062;1700;1704;1716;1719;1998;1642	1	44			0	99.017	By matching	By matching
D3Z3H4;B2RSU6;Q6AW69-3;Q6AW69-5;Q6AW69-4;Q6AW69	D3Z3H4;B2RSU6;Q6AW69-3;Q6AW69-5;Q6AW69-4;Q6AW69	4;4;4;4;4;4	4;4;4;4;4;4	4;4;4;4;4;4	Cingulin-like protein 1	Cgnl1	;;;;;	6	4	4	4	1	2	4	2	4	3	0	1	1	2	4	2	4	3	0	1	1	2	4	2	4	3	0	1	3.5	3.5	3.5	139.89	1226	1226;1297;1226;1294;1297;1298	1	17			0	23.579	By matching	By matching
B7FAU9;Q8BTM8;B7FAV1;F6XC15;F6Z2C0	B7FAU9;Q8BTM8;B7FAV1	22;22;21;5;2	22;22;21;5;2	22;22;21;5;2	Filamin-A	Flna	;;	5	22	22	22	10	11	18	18	18	15	6	13	10	11	18	18	18	15	6	13	10	11	18	18	18	15	6	13	16.1	16.1	16.1	280.5	2639	2639;2647;2583;511;280	1.11	107	1	6	0	169.93	By matching	By matching
B7ZCU2;B7ZCU5;B7ZCU4;B7ZCU3;B7ZCU0;J3QNK8;Q8CBW3-5;Q8CBW3-2;Q8CBW3-4;Q8CBW3-3;Q8CBW3;A0A087WRS3;A0A087WPP8;Q6AXH6;Q6AXD2;P62484;A0A087WR90;A0A087WNT3	B7ZCU2;B7ZCU5;B7ZCU4;B7ZCU3;B7ZCU0;J3QNK8;Q8CBW3-5;Q8CBW3-2;Q8CBW3-4;Q8CBW3-3;Q8CBW3	10;10;10;10;10;10;10;10;10;10;10;2;2;2;2;2;1;1	10;10;10;10;10;10;10;10;10;10;10;2;2;2;2;2;1;1	10;10;10;10;10;10;10;10;10;10;10;2;2;2;2;2;1;1	Abl interactor 1	Abi1	;;;;;;;;;;	18	10	10	10	8	4	7	4	9	2	5	2	8	4	7	4	9	2	5	2	8	4	7	4	9	2	5	2	34.6	34.6	34.6	43.174	393	393;422;451;452;480;481;388;446;475;476;481;458;475;480;487;446;151;360	1.74	19	39	3	0	209.39	By MS/MS	By MS/MS
B8JK33;B8JK32;Q9D0E1-2;Q9D0E1;F6W322;F7C9U3	B8JK33;B8JK32;Q9D0E1-2;Q9D0E1	8;8;8;8;2;1	8;8;8;8;2;1	8;8;8;8;2;1	Heterogeneous nuclear ribonucleoprotein M	Hnrnpm	;;;	6	8	8	8	3	2	5	4	7	7	1	1	3	2	5	4	7	7	1	1	3	2	5	4	7	7	1	1	17.8	17.8	17.8	68.161	640	640;679;690;729;243;57	1.81	6	26		0	48.886	By MS/MS	By matching
CON__Q3MHN5;CON__ENSEMBL:ENSBTAP00000018229	CON__Q3MHN5;CON__ENSEMBL:ENSBTAP00000018229	3;3	3;3	3;3			;	2	3	3	3	3	1	1	1	0	0	0	0	3	1	1	1	0	0	0	0	3	1	1	1	0	0	0	0	11.6	11.6	11.6	53.341	474	474;475	1	6			0	22.431	By MS/MS	By matching
CON__P00761	CON__P00761	9	9	9				1	9	9	9	9	8	8	8	9	9	9	6	9	8	8	8	9	9	9	6	9	8	8	8	9	9	9	6	47.2	47.2	47.2	24.409	231	231	2.01	80	74	83	0	323.31	By MS/MS	By MS/MS
CON__P01966	CON__P01966	2	2	2				1	2	2	2	2	2	2	2	2	2	2	1	2	2	2	2	2	2	2	1	2	2	2	2	2	2	2	1	16.9	16.9	16.9	15.184	142	142	2	10	12	10	0	11.944	By MS/MS	By MS/MS
CON__P02533;CON__Q61782;CON__Q9D312;Q9D312	CON__P02533	56;7;3;3	50;7;3;3	10;2;0;0				4	56	50	10	43	42	32	51	50	40	36	37	37	36	27	46	44	34	31	32	9	8	6	10	10	9	7	7	84.5	80.7	26.5	51.621	472	472;93;431;431	2.13	200	186	284	0	323.31	By MS/MS	By MS/MS
CON__P02538;CON__Q8VED5;Q8VED5;CON__P05787;P11679;Q99M73;CON__H-INV:HIT000292931;CON__Q9H552;D3Z6R0	CON__P02538	67;12;12;9;7;6;4;4;2	53;4;4;2;2;2;2;0;2	4;0;0;0;0;0;0;0;0				9	67	53	4	58	59	42	60	62	49	56	50	45	46	31	47	50	38	44	39	4	4	2	4	4	4	4	4	72.2	65.2	7.4	60.044	564	564;531;531;483;490;603;443;499;159	2.09	211	208	276	0	323.31	By MS/MS	By MS/MS
CON__P02662	CON__P02662	7	7	7				1	7	7	7	4	4	4	4	7	5	5	2	4	4	4	4	7	5	5	2	4	4	4	4	7	5	5	2	39.7	39.7	39.7	22.975	199	199	2.14	18	13	26	0	56.165	By MS/MS	By MS/MS
CON__P02663	CON__P02663	4	4	4				1	4	4	4	2	3	0	1	4	3	3	2	2	3	0	1	4	3	3	2	2	3	0	1	4	3	3	2	27.1	27.1	27.1	24.348	207	207	2.19	6	9	11	0	117.95	By MS/MS	By MS/MS
CON__P02666	CON__P02666	4	4	4				1	4	4	4	3	3	3	2	4	4	2	2	3	3	3	2	4	4	2	2	3	3	3	2	4	4	2	2	19.1	19.1	19.1	23.583	209	209	2.16	19	8	28	0	47.909	By MS/MS	By MS/MS
CON__P02668	CON__P02668	3	3	3				1	3	3	3	2	2	2	2	2	1	2	1	2	2	2	2	2	1	2	1	2	2	2	2	2	1	2	1	34.3	34.3	34.3	18.974	169	169	1.9	10	3	8	0	304.46	By MS/MS	By MS/MS
CON__P02754	CON__P02754	6	6	6				1	6	6	6	4	4	3	3	5	5	3	3	4	4	3	3	5	5	3	3	4	4	3	3	5	5	3	3	50.6	50.6	50.6	18.281	162	162	2.16	16	10	24	0	118.29	By MS/MS	By MS/MS
CON__P02768-1;P07724	CON__P02768-1	40;1	35;1	35;1				2	40	35	35	34	30	19	30	35	26	29	20	29	25	14	25	31	21	25	16	29	25	14	25	31	21	25	16	69.3	66.7	66.7	69.366	609	609;608	2.17	82	83	131	0	323.31	By MS/MS	By MS/MS
CON__P02769	CON__P02769	43	43	38				1	43	43	38	41	40	40	38	36	31	26	23	41	40	40	38	36	31	26	23	36	35	35	33	32	26	22	19	72.3	72.3	66.1	69.293	607	607	1.9	587	337	449	0	323.31	By MS/MS	By MS/MS
CON__P04259	CON__P04259	64	8	3				1	64	8	3	57	56	39	57	58	45	53	48	8	8	5	7	7	6	7	7	3	3	2	3	3	3	3	2	69.5	12.2	4.8	59.998	564	564	2.09	38	42	49	0	146.7	By MS/MS	By MS/MS
CON__P04264;CON__H-INV:HIT000016045	CON__P04264	84;3	84;3	61;0				2	84	84	61	69	71	53	71	74	62	64	60	69	71	53	71	74	62	64	60	49	50	36	50	53	44	46	41	76.4	76.4	71	66.017	644	644;99	2.14	539	580	810	0	323.31	By MS/MS	By MS/MS
CON__P08779;CON__Q9Z2K1;CON__Q3ZAW8;Q9Z2K1	CON__P08779	52;15;15;15	32;8;8;8	32;8;8;8				4	52	32	32	45	43	30	47	46	37	37	39	25	24	15	29	29	20	21	23	25	24	15	29	29	20	21	23	79.3	60.5	60.5	51.267	473	473;469;474;469	2.17	120	126	195	0	323.31	By MS/MS	By MS/MS
CON__P12035	CON__P12035	21	3	2				1	21	3	2	15	16	9	15	18	13	11	14	0	0	0	0	3	1	0	0	0	0	0	0	2	0	0	0	21.6	5.6	4.1	64.503	629	629	2.29	2	1	4	0	18.19	By matching	By matching
CON__P13645;CON__Q7Z3Y7;CON__Q148H6;CON__Q7Z3Z0;CON__Q7Z3Y8	CON__P13645	57;5;4;2;2	56;5;4;2;2	41;2;1;1;1				5	57	56	41	44	43	40	48	54	45	42	44	43	42	39	47	53	44	41	43	30	29	29	35	39	33	30	30	65.4	65.4	59.2	59.51	593	593;486;464;450;459	2.05	324	255	370	0	323.31	By MS/MS	By MS/MS
CON__P13646-1	CON__P13646-1	34	30	5				1	34	30	5	11	12	3	18	30	14	7	12	7	8	0	14	26	10	3	8	1	2	0	1	4	1	1	1	67.5	60	13.5	49.586	458	458	2.28	32	15	62	0	323.31	By MS/MS	By MS/MS
CON__P13647	CON__P13647	64	41	15				1	64	41	15	52	53	38	48	54	41	48	40	31	32	20	27	34	27	29	22	10	12	7	9	11	10	11	9	68	52.9	23.7	62.378	590	590	2.06	142	116	169	0	323.31	By MS/MS	By MS/MS
CON__P15636	CON__P15636	5	5	5				1	5	5	5	5	5	4	3	3	1	0	0	5	5	4	3	3	1	0	0	5	5	4	3	3	1	0	0	15.5	15.5	15.5	68.124	653	653	2.06	12	5	14	0	180.42	By MS/MS	By MS/MS
CON__P19012;Z4YJD9;Q64291	CON__P19012	15;1;1	2;0;0	2;0;0				3	15	2	2	11	11	8	11	14	12	9	10	0	0	0	0	2	1	0	0	0	0	0	0	2	1	0	0	25.2	8.3	8.3	49.167	456	456;487;487	3			3	0	19.095	By matching	By matching
CON__P19013	CON__P19013	37	34	25				1	37	34	25	13	11	5	23	37	14	9	16	10	8	3	21	34	11	6	14	3	3	1	13	25	7	1	8	60.4	58.6	48.1	63.91	594	594	2.37	32	19	80	0	323.31	By MS/MS	By MS/MS
CON__P20930	CON__P20930	7	7	7				1	7	7	7	4	4	0	3	7	4	2	0	4	4	0	3	7	4	2	0	4	4	0	3	7	4	2	0	3.5	3.5	3.5	435.16	4061	4061	2.4	5	8	17	0	46.611	By MS/MS	By MS/MS
CON__P35527	CON__P35527	74	74	73				1	74	74	73	64	65	49	65	65	60	59	59	64	65	49	65	65	60	59	59	63	64	48	64	64	59	58	58	77.8	77.8	77.8	62.129	623	623	2.14	678	575	996	0	323.31	By MS/MS	By MS/MS
CON__P35908;Q6IFZ9	CON__P35908	69;4	64;2	48;0				2	69	64	48	60	57	49	57	65	53	49	53	57	54	47	53	61	50	47	50	42	39	35	37	46	36	33	35	88.4	85.9	73	65.865	645	645;495	2.02	315	319	335	0	323.31	By MS/MS	By MS/MS
CON__P78386;Q9Z2T6;CON__O43790;CON__Q6NT21;CON__P78385;CON__Q14533	CON__P78386;Q9Z2T6;CON__O43790;CON__Q6NT21;CON__P78385;CON__Q14533	4;3;2;2;2;2	3;2;1;1;1;1	2;1;0;0;0;0	Keratin, type II cuticular Hb5	Krt85	;;;;;	6	4	3	2	1	1	1	2	4	2	0	0	0	0	0	1	3	2	0	0	0	0	0	1	2	1	0	0	9.5	8.1	6.5	55.802	507	507;507;486;493;493;505	3			6	0	17.454	By matching	By matching
CON__Q01546	CON__Q01546	24	9	6				1	24	9	6	13	14	10	14	20	11	12	12	0	0	0	1	7	0	1	0	0	0	0	1	6	0	0	0	32.4	20.7	14.9	65.87	638	638	2.89		1	8	0	74.022	By matching	By matching
CON__Q04695	CON__Q04695	48	29	11				1	48	29	11	29	32	21	42	42	30	33	30	15	17	9	24	24	16	20	16	7	9	6	10	9	6	9	9	81	63.9	24.8	48.105	432	432	2.27	51	72	114	0	323.31	By MS/MS	By MS/MS
CON__Q14525;CON__Q9UE12;CON__Q15323;CON__O76009;CON__Q6NTB9;CON__Q497I4;Q497I4;CON__Q9D646;CON__A2A5Y0;CON__REFSEQ:XP_986630;Q9D646;Q61897;Q61765;CON__Q92764;CON__O76014;Q8K0Y2	CON__Q14525;CON__Q9UE12;CON__Q15323;CON__O76009;CON__Q6NTB9	9;8;8;7;6;4;4;3;3;3;3;3;3;2;2;2	7;6;6;6;5;2;2;3;2;2;3;2;2;1;1;2	5;4;4;4;3;1;1;1;1;1;1;1;1;0;0;1			;;;;	16	9	7	5	2	1	1	2	9	2	1	1	1	0	0	2	7	1	0	0	0	0	0	0	5	0	0	0	22.5	19.1	14.1	46.213	404	404;416;416;404;404;455;455;392;416;476;392;404;416;425;471;404	2.82	1		10	0	46.234	By matching	By matching
CON__Q14532	CON__Q14532	4	2	2				1	4	2	2	2	1	1	1	4	4	1	1	0	0	0	0	2	2	0	0	0	0	0	0	2	2	0	0	7.4	3.1	3.1	50.319	448	448	3			4	0	12.875	By matching	By matching
CON__Q3MHH8	CON__Q3MHH8	4	4	3				1	4	4	3	1	2	1	3	4	1	2	2	1	2	1	3	4	1	2	2	0	1	0	2	3	1	1	1	7.8	7.8	5.5	57.407	511	511	1.88	8	3	6	0	44.221	By MS/MS	By matching
CON__Q3SX14	CON__Q3SX14	13	3	3				1	13	3	3	7	7	10	11	13	9	6	7	0	0	1	3	3	1	1	0	0	0	1	3	3	1	1	0	24.3	7.4	7.4	85.686	781	781	2.2	3	2	5	0	74.362	By matching	By matching
CON__Q3SZR3	CON__Q3SZR3	5	5	5				1	5	5	5	5	3	3	2	2	0	1	0	5	3	3	2	2	0	1	0	5	3	3	2	2	0	1	0	27.2	27.2	27.2	23.182	202	202	1.71	12	3	6	0	56.222	By MS/MS	By MS/MS
CON__Q5D862	CON__Q5D862	11	11	11				1	11	11	11	6	4	2	7	11	7	4	5	6	4	2	7	11	7	4	5	6	4	2	7	11	7	4	5	8.2	8.2	8.2	248.07	2391	2391	2.19	19	20	33	0	147.77	By MS/MS	By MS/MS
CON__Q6KB66-1;CON__Q0VBK2;Q0VBK2	CON__Q6KB66-1	7;2;2	7;2;2	7;2;2				3	7	7	7	4	3	2	5	7	4	2	3	4	3	2	5	7	4	2	3	4	3	2	5	7	4	2	3	19.7	19.7	19.7	50.525	452	452;452;452	2.33	10	7	23	0	72.916	By MS/MS	By MS/MS
CON__Q8N1N4-2;CON__Q7RTT2	CON__Q8N1N4-2;CON__Q7RTT2	19;19	15;15	15;15			;	2	19	15	15	10	9	4	10	18	9	6	9	7	5	1	7	14	6	4	6	7	5	1	7	14	6	4	6	31.1	25.3	25.3	56.964	521	521;521	2.36	13	12	34	0	213.01	By MS/MS	By MS/MS
CON__Q7Z794	CON__Q7Z794	29	24	21				1	29	24	21	14	15	9	16	20	17	8	19	10	11	6	12	16	14	5	15	8	9	5	10	14	12	4	12	45.7	40.8	39.3	61.802	578	578	2.12	39	28	53	0	323.31	By MS/MS	By MS/MS
CON__Q86YZ3	CON__Q86YZ3	11	11	11				1	11	11	11	8	9	2	6	8	2	6	7	8	9	2	6	8	2	6	7	8	9	2	6	8	2	6	7	12.7	12.7	12.7	282.39	2850	2850	2.03	15	37	17	0	111.15	By MS/MS	By MS/MS
CON__Q8IUT8;CON__O76011	CON__Q8IUT8;CON__O76011	5;4	2;1	2;1			;	2	5	2	2	1	0	0	2	5	1	0	0	0	0	0	0	2	0	0	0	0	0	0	0	2	0	0	0	15.1	8.9	8.9	49.411	436	436;394	3			2	0	15.462	By matching
CON__Q9C075	CON__Q9C075	8	7	7				1	8	7	7	4	3	1	4	8	3	3	2	4	3	1	4	7	3	3	2	4	3	1	4	7	3	3	2	23	21.3	21.3	48.131	422	422	2.09	11	8	14	0	75.979	By MS/MS	By matching
D3YVN7;Q8BFR5-2;Q8BFR5;A0A0U1RPC4	D3YVN7;Q8BFR5-2;Q8BFR5;A0A0U1RPC4	3;3;3;2	3;3;3;2	3;3;3;2	Elongation factor Tu;Elongation factor Tu, mitochondrial	Gm9755;Tufm	;;;	4	3	3	3	0	0	3	3	2	3	2	0	0	0	3	3	2	3	2	0	0	0	3	3	2	3	2	0	7.1	7.1	7.1	49.538	452	452;435;452;116	1.87	2	13		0	19.186
D3YXG6;Q9CVB6	D3YXG6;Q9CVB6	4;4	4;4	4;4	Actin-related protein 2/3 complex subunit 2	Arpc2	;	2	4	4	4	1	2	4	4	3	4	0	1	1	2	4	4	3	4	0	1	1	2	4	4	3	4	0	1	12.3	12.3	12.3	32.512	284	284;300	2		20		0	32.512	By MS/MS	By matching
G5E8N3;D3YYC3;O88974;O88974-4;O88974-3;O88974-7	G5E8N3;D3YYC3;O88974;O88974-4;O88974-3	3;3;3;3;2;1	3;3;3;3;2;1	3;3;3;3;2;1	Histone-lysine N-methyltransferase SETDB1	Setdb1	;;;;	6	3	3	3	1	0	1	0	0	0	1	1	1	0	1	0	0	0	1	1	1	0	1	0	0	0	1	1	3.7	3.7	3.7	144.54	1307	1307;1308;1307;1308;500;755	1.5	2	2		0	16.737	By matching
D3Z7J9;D3Z2F2;P63038	D3Z7J9;D3Z2F2;P63038	2;2;2	2;2;2	2;2;2	60 kDa heat shock protein, mitochondrial	Hspd1	;;	3	2	2	2	1	0	0	0	2	1	0	1	1	0	0	0	2	1	0	1	1	0	0	0	2	1	0	1	32.4	32.4	32.4	15.271	142	142;202;573	2.4		3	2	0	14.153	By matching
D3Z6F5;Q03265;D6RJ16	D3Z6F5;Q03265	8;8;1	8;8;1	8;8;1	ATP synthase subunit alpha;ATP synthase subunit alpha, mitochondrial	Atp5a1	;	3	8	8	8	5	3	7	8	8	7	3	3	5	3	7	8	8	7	3	3	5	3	7	8	8	7	3	3	19.5	19.5	19.5	54.594	503	503;553;89	1.86	14	37	6	0	132.26	By matching	By MS/MS
D3Z724;Q9D6T8;Q9D746	D3Z724;Q9D6T8;Q9D746	2;2;1	2;2;1	2;2;1		Gm5965;2310057N15Rik;2310034C09Rik	;;	3	2	2	2	1	0	1	1	0	1	0	0	1	0	1	1	0	1	0	0	1	0	1	1	0	1	0	0	12.8	12.8	12.8	21.117	196	196;200;214	3			4	0	10.822	By MS/MS
G3X922;D4AFX7	G3X922;D4AFX7	6;6	6;6	6;6		Dnajc13	;	2	6	6	6	4	4	6	6	6	6	5	4	4	4	6	6	6	6	5	4	4	4	6	6	6	6	5	4	3.3	3.3	3.3	254.44	2243	2243;2248	1	41			0	96.778	By matching	By matching
D6REF7;Q8R0X7;D3YZT4	D6REF7;Q8R0X7	3;3;1	3;3;1	3;3;1	Sphingosine-1-phosphate lyase 1	Sgpl1	;	3	3	3	3	0	0	2	3	3	1	0	0	0	0	2	3	3	1	0	0	0	0	2	3	3	1	0	0	10.1	10.1	10.1	54.769	487	487;568;199	2		11		0	25.232
D6RIL1	D6RIL1	2	2	2		Nr3c2		1	2	2	2	2	2	2	2	2	1	2	2	2	2	2	2	2	1	2	2	2	2	2	2	2	1	2	2	2.3	2.3	2.3	74.097	698	698	1.99	27	22	26	0	11.76	By MS/MS	By matching
E0CYB7	E0CYB7	2	2	2		Fign		1	2	2	2	0	0	0	0	1	1	0	1	0	0	0	0	1	1	0	1	0	0	0	0	1	1	0	1	46.7	46.7	46.7	4.7815	45	45	3			3	0	10.81
G3XA21;E0CZ22;D3Z624	G3XA21;E0CZ22	4;4;1	4;4;1	4;4;1		Mroh1	;	3	4	4	4	1	0	3	2	2	4	0	1	1	0	3	2	2	4	0	1	1	0	3	2	2	4	0	1	4	4	4	180.82	1631	1631;1640;1094	1	13			0	66.633	By matching
E9PUF7;Q61210-2;Q61210;Q61210-5;D3YVJ9;A0A0U1RPH2;A0A0U1RPP2;A0A0U1RPN7;Q61210-3;Q61210-4	E9PUF7;Q61210-2;Q61210;Q61210-5;D3YVJ9;A0A0U1RPH2;A0A0U1RPP2;A0A0U1RPN7;Q61210-3;Q61210-4	2;2;2;2;1;1;1;1;1;1	2;2;2;2;1;1;1;1;1;1	2;2;2;2;1;1;1;1;1;1	Rho guanine nucleotide exchange factor 1	Arhgef1	;;;;;;;;;	10	2	2	2	0	0	2	2	1	1	0	0	0	0	2	2	1	1	0	0	0	0	2	2	1	1	0	0	3.5	3.5	3.5	108.69	976	976;919;920;979;101;102;192;233;791;856	1	6			0	13.776
E9PUI4;Q8VDP3-3;Q8VDP3;Q8VDP3-2	E9PUI4;Q8VDP3-3;Q8VDP3;Q8VDP3-2	3;3;3;2	3;3;3;2	3;3;3;2	Protein-methionine sulfoxide oxidase MICAL1	Mical1	;;;	4	3	3	3	2	3	3	3	3	3	0	1	2	3	3	3	3	3	0	1	2	3	3	3	3	3	0	1	4.8	4.8	4.8	103.76	939	939;1048;1048;975	1.1	18	2		0	21.782	By matching	By MS/MS
F6SMY7;E9PUJ6;Q7TPH6-2;Q7TPH6;F6T4V9	F6SMY7;E9PUJ6;Q7TPH6-2;Q7TPH6	3;3;3;3;1	3;3;3;3;1	3;3;3;3;1	E3 ubiquitin-protein ligase MYCBP2	Mycbp2	;;;	5	3	3	3	1	0	1	2	3	2	0	0	1	0	1	2	3	2	0	0	1	0	1	2	3	2	0	0	1.2	1.2	1.2	509.35	4636	4636;4746;4708;4711;1463	1	9			0	20.372	By matching
E9PUN6;E9PYV8	E9PUN6;E9PYV8	2;1	2;1	2;1		Adamts9	;	2	2	2	2	1	0	1	0	1	1	0	0	1	0	1	0	1	1	0	0	1	0	1	0	1	1	0	0	1.5	1.5	1.5	215.75	1931	1931;1350	1.25	3	1		0	11.683	By MS/MS
E9PUX4;P47911	E9PUX4;P47911	6;6	6;6	6;6	60S ribosomal protein L6	Gm5428;Rpl6	;	2	6	6	6	1	1	4	5	5	5	4	1	1	1	4	5	5	5	4	1	1	1	4	5	5	5	4	1	25.7	25.7	25.7	33.59	296	296;296	2		27		0	39.698	By matching	By matching
E9PXV7;E9PV41;O08808;Q6NS79;D3Z074	E9PXV7;E9PV41;O08808;Q6NS79;D3Z074	57;57;57;53;53	57;57;57;53;53	57;57;57;53;53	Protein diaphanous homolog 1	Diap1;Diaph1	;;;;	5	57	57	57	55	11	55	10	55	5	48	5	55	11	55	10	55	5	48	5	55	11	55	10	55	5	48	5	43	43	43	139.33	1255	1255;1264;1255;1220;1220	1.06	362	21	1	0	323.31	By MS/MS	By matching
E9PVA8	E9PVA8	4	4	4		Gcn1l1		1	4	4	4	1	0	3	2	3	2	0	0	1	0	3	2	3	2	0	0	1	0	3	2	3	2	0	0	3	3	3	293.02	2671	2671	1.07	14	1		0	31.186	By matching
F8WJB9;E9PVP4;P70429-2;P70429	F8WJB9;E9PVP4;P70429-2;P70429	2;2;2;2	2;2;2;2	2;2;2;2	Ena/VASP-like protein	Evl	;;;	4	2	2	2	2	2	0	2	2	1	0	1	2	2	0	2	2	1	0	1	2	2	0	2	2	1	0	1	4.8	4.8	4.8	42.893	399	399;401;393;414	2		10		0	48.037	By MS/MS	By matching
E9PWE9;P48025	E9PWE9;P48025	6;6	6;6	6;6	Tyrosine-protein kinase;Tyrosine-protein kinase SYK	Syk	;	2	6	6	6	1	0	6	6	4	2	1	0	1	0	6	6	4	2	1	0	1	0	6	6	4	2	1	0	17.7	17.7	17.7	66.066	583	583;629	1.91	2	20		0	110.68	By matching
E9PWQ7;O88799	E9PWQ7;O88799	2;1	2;1	2;1	Zonadhesin	Zan	;	2	2	2	2	0	2	1	1	1	1	0	0	0	2	1	1	1	1	0	0	0	2	1	1	1	1	0	0	0.7	0.7	0.7	584.65	5420	5420;5376	1.17	5	1		0	10.821		By MS/MS
E9PX09;Q6ZPS2;Q6ZPS2-2;Q6ZPS2-3	E9PX09;Q6ZPS2;Q6ZPS2-2;Q6ZPS2-3	2;2;2;1	2;2;2;1	2;2;2;1	Carnosine synthase 1	Carns1	;;;	4	2	2	2	0	0	1	1	1	1	0	0	0	0	1	1	1	1	0	0	0	0	1	1	1	1	0	0	4.4	4.4	4.4	102.14	947	947;827;842;330	1	4			0	11.409
E9PXI0;P27870;Q8VDU4	E9PXI0;P27870;Q8VDU4	4;4;2	4;4;2	4;4;2	Proto-oncogene vav	Vav1	;;	3	4	4	4	3	3	3	3	3	4	1	1	3	3	3	3	3	4	1	1	3	3	3	3	3	4	1	1	6.5	6.5	6.5	95.517	821	821;845;806	1.27	18	2	2	0	24.019	By MS/MS	By MS/MS
E9PYK3	E9PYK3	7	7	7		Parp4		1	7	7	7	4	0	7	0	4	0	6	0	4	0	7	0	4	0	6	0	4	0	7	0	4	0	6	0	4.8	4.8	4.8	216.13	1969	1969	1	21			0	55.939	By MS/MS
E9PZF0;Q5NC80;P15532;Q01768;Q5NC79	E9PZF0;Q5NC80;P15532;Q01768	6;5;5;5;2	6;5;5;5;2	6;5;5;5;2	Nucleoside diphosphate kinase;Nucleoside diphosphate kinase A;Nucleoside diphosphate kinase B	Gm20390;Nme1;Nme2	;;;	5	6	6	6	5	5	5	6	5	3	2	3	5	5	5	6	5	3	2	3	5	5	5	6	5	3	2	3	46.8	46.8	46.8	30.2	267	267;127;152;152;117	2.09	20	13	25	0	34.525	By MS/MS	By MS/MS
E9PZW8;Q9QY06;Q9QY06-2;E9QKV6;E9PWZ6;Q9QY06-3	E9PZW8;Q9QY06;Q9QY06-2;E9QKV6;E9PWZ6;Q9QY06-3	6;6;6;5;5;5	6;6;6;5;5;5	6;6;6;5;5;5	Unconventional myosin-IXb	Myo9b	;;;;;	6	6	6	6	4	1	6	6	6	5	1	3	4	1	6	6	6	5	1	3	4	1	6	6	6	5	1	3	5	5	5	240.31	2128	2128;2114;2143;1961;1975;1961	1.03	32	1		0	107.68	By matching	By matching
E9Q2M9;E9PV60	E9Q2M9;E9PV60	15;13	15;13	15;13		Wdfy4	;	2	15	15	15	8	10	15	12	14	13	2	1	8	10	15	12	14	13	2	1	8	10	15	12	14	13	2	1	8.3	8.3	8.3	350.92	3149	3149;3024	1	75			0	214.85	By matching	By matching
E9Q3L1;V9GXM4;E9Q175;E9PVU0;E9Q174;V9GX76;Q64331	E9Q3L1;V9GXM4;E9Q175;E9PVU0;E9Q174;V9GX76;Q64331	5;5;4;4;4;4;3	5;5;4;4;4;4;3	5;5;4;4;4;4;3	Unconventional myosin-VI	Myo6	;;;;;;	7	5	5	5	2	0	2	1	5	5	0	2	2	0	2	1	5	5	0	2	2	0	2	1	5	5	0	2	8	8	8	145.8	1262	1262;1285;1253;1266;1284;1294;1265	1	17			0	44.348	By matching
E9Q586;E9Q3M3;O08788-2;O08788;D3Z2M9;D3YYG9;D3YX34	E9Q586;E9Q3M3;O08788-2;O08788;D3Z2M9;D3YYG9;D3YX34	4;4;3;3;2;2;2	4;4;3;3;2;2;2	4;4;3;3;2;2;2	Dynactin subunit 1	Dctn1	;;;;;;	7	4	4	4	2	1	3	3	4	4	0	2	2	1	3	3	4	4	0	2	2	1	3	3	4	4	0	2	5.3	5.3	5.3	136.85	1239	1239;1264;1243;1281;159;189;1142	1	19			0	31.959	By matching	By matching
E9Q3X0;Q9EQK5	E9Q3X0;Q9EQK5	5;5	5;5	5;5	Major vault protein	Mvp	;	2	5	5	5	5	1	5	3	4	1	4	1	5	1	5	3	4	1	4	1	5	1	5	3	4	1	4	1	9.7	9.7	9.7	96.856	870	870;861	1	24			0	87.121	By MS/MS	By matching
E9Q3Z5;Q8K4L3-3;Q8K4L2;A0A1B0GS91;Q8K4L3;F6R6A4	E9Q3Z5;Q8K4L3-3;Q8K4L2;A0A1B0GS91;Q8K4L3;F6R6A4	23;23;22;22;22;12	23;23;22;22;22;12	23;23;22;22;22;12	Supervillin	Svil	;;;;;	6	23	23	23	11	14	17	20	23	20	4	8	11	14	17	20	23	20	4	8	11	14	17	20	23	20	4	8	20.1	20.1	20.1	230.42	2056	2056;1766;2031;2257;2170;749	1.04	122	5		0	323.31	By matching	By matching
F6U7V1;E9Q401	F6U7V1;E9Q401	2;2	2;2	2;2	Ryanodine receptor 2	Ryr2	;	2	2	2	2	2	2	2	2	1	2	2	1	2	2	2	2	1	2	2	1	2	2	2	2	1	2	2	1	0.7	0.7	0.7	564.73	4966	4966;4966	2.1	4	10	6	0	11.27	By MS/MS	By matching
Q6W4W7;E9Q4U7;O70566	Q6W4W7;E9Q4U7;O70566	3;3;3	3;3;3	3;3;3	Protein diaphanous homolog 2	Diap2;Diaph2	;;	3	3	3	3	2	0	3	0	2	0	1	0	2	0	3	0	2	0	1	0	2	0	3	0	2	0	1	0	4.7	4.7	4.7	125.38	1102	1102;1102;1098	1	8			0	23.674	By MS/MS
E9Q557;E9PZW0	E9Q557;E9PZW0	77;63	77;63	77;63	Desmoplakin	Dsp	;	2	77	77	77	37	34	20	58	65	43	23	33	37	34	20	58	65	43	23	33	37	34	20	58	65	43	23	33	27.2	27.2	27.2	332.91	2883	2883;2284	2.22	116	92	209	0	323.31	By MS/MS	By MS/MS
E9QNH6;E9Q580;Q7TQD7;P46735-2;P46735;D3YV80;O88329	E9QNH6;E9Q580;Q7TQD7;P46735-2;P46735	3;3;3;3;3;1;1	3;3;3;3;3;1;1	3;3;3;3;3;1;1	Unconventional myosin-Ib	Myo1b	;;;;	7	3	3	3	1	1	3	2	3	2	1	1	1	1	3	2	3	2	1	1	1	1	3	2	3	2	1	1	3.8	3.8	3.8	125.03	1078	1078;1084;1136;1078;1107;299;1043	1	14			0	19.139	By matching	By matching
E9Q616	E9Q616	15	15	15		Ahnak		1	15	15	15	1	4	13	12	6	3	1	0	1	4	13	12	6	3	1	0	1	4	13	12	6	3	1	0	12.1	12.1	12.1	604.25	5656	5656	1.17	42		4	0	121.81	By matching	By matching
E9Q634	E9Q634	17	14	14	Unconventional myosin-Ie	Myo1e		1	17	14	14	13	13	17	15	17	17	7	10	11	11	14	12	14	14	5	8	11	11	14	12	14	14	5	8	18.2	16.3	16.3	126.82	1107	1107	1.03	98	3		0	89.306	By MS/MS	By MS/MS
E9Q7B0;Q60715-2;Q60715	E9Q7B0;Q60715-2;Q60715	2;2;2	2;2;2	2;2;2	Prolyl 4-hydroxylase subunit alpha-1	P4ha1	;;	3	2	2	2	0	0	2	2	1	0	2	2	0	0	2	2	1	0	2	2	0	0	2	2	1	0	2	2	6.2	6.2	6.2	51.753	454	454;534;534	2.1		9	1	0	37.119
E9Q8I7;E9PZN0;E9Q3K1	E9Q8I7;E9PZN0	3;2;1	3;2;1	3;2;1		Nfxl1	;	3	3	3	3	1	1	0	3	2	1	1	0	1	1	0	3	2	1	1	0	1	1	0	3	2	1	1	0	5.2	5.2	5.2	101.51	918	918;500;346	2.2	3	2	5	0	16.728	By matching	By matching
E9Q9X1;S4R1P5;Q91ZU6;Q91ZU6-3;Q91ZU6-4;A0A087WSP0;Q91ZU6-2;A0A087WPR7	E9Q9X1;S4R1P5;Q91ZU6;Q91ZU6-3;Q91ZU6-4;A0A087WSP0;Q91ZU6-2	3;3;3;3;3;2;2;1	3;3;3;3;3;2;2;1	3;3;3;3;3;2;2;1	Dystonin	Dst	;;;;;;	8	3	3	3	1	0	3	2	3	2	0	1	1	0	3	2	3	2	0	1	1	0	3	2	3	2	0	1	0.9	0.9	0.9	835.68	7406	7406;7717;7393;7400;7406;5175;5379;2987	1.46	8	4	1	0	86.112	By MS/MS
E9QAS3;P29352	E9QAS3;P29352	2;2	2;2	2;2	Protein-tyrosine-phosphatase;Tyrosine-protein phosphatase non-receptor type 22	Ptpn22	;	2	2	2	2	1	1	1	1	1	1	1	2	1	1	1	1	1	1	1	2	1	1	1	1	1	1	1	2	4.1	4.1	4.1	80.196	715	715;802	1.11	8	1		0	11.079	By matching	By matching
E9QAS4;E9QAS5;Q6PDQ2;F6WR45	E9QAS4;E9QAS5;Q6PDQ2;F6WR45	2;2;2;1	2;2;2;1	2;2;2;1	Chromodomain-helicase-DNA-binding protein 4	Chd4	;;;	4	2	2	2	1	1	2	1	2	0	0	0	1	1	2	1	2	0	0	0	1	1	2	1	2	0	0	0	2.2	2.2	2.2	216.37	1902	1902;1922;1915;444	1	7			0	12.93	By matching	By matching
Q7TNC9;E9QAS7;Q3TZT4	Q7TNC9;E9QAS7;Q3TZT4	8;8;7	8;8;7	8;8;7		Inpp5a	;;	3	8	8	8	8	5	4	4	4	3	4	0	8	5	4	4	4	3	4	0	8	5	4	4	4	3	4	0	29.9	29.9	29.9	47.622	412	412;422;420	1.97	17	5	16	0	55.195	By MS/MS	By MS/MS
F2Z3U3;F2Z4B7;G5E867;S4R2K5;F2Z3X7	F2Z3U3	16;6;6;4;1	16;6;6;4;1	14;4;4;2;1		Raph1		5	16	16	14	16	5	16	4	15	1	15	1	16	5	16	4	15	1	15	1	14	4	14	3	13	0	13	1	19.7	19.7	18.9	136.74	1266	1266;645;679;216;213	1.06	85	5		0	144.38	By MS/MS	By MS/MS
F6SVV1;P62082	F6SVV1;P62082	2;2	2;2	2;2	40S ribosomal protein S7	Gm9493;Rps7	;	2	2	2	2	1	0	0	2	2	1	0	1	1	0	0	2	2	1	0	1	1	0	0	2	2	1	0	1	19.8	19.8	19.8	21.882	192	192;194	3			7	0	14.053	By MS/MS
F6TSM8	F6TSM8	2	2	2		Gm10311		1	2	2	2	0	0	0	0	1	0	1	0	0	0	0	0	1	0	1	0	0	0	0	0	1	0	1	0	26.6	26.6	26.6	14.804	128	128	1.5	1	1		0	11.382
F6UND7;P08103-2;P08103	F6UND7;P08103-2;P08103	3;3;3	3;3;3	3;3;3	Non-specific protein-tyrosine kinase;Tyrosine-protein kinase HCK	Hck	;;	3	3	3	3	0	0	3	3	1	0	0	0	0	0	3	3	1	0	0	0	0	0	3	3	1	0	0	0	9.5	9.5	9.5	59.111	524	524;503;524	2	1	7	1	0	35.095
F8WHL2;Q8CIE6;F6XJN3	F8WHL2;Q8CIE6	8;8;1	8;8;1	8;8;1	Coatomer subunit alpha;Coatomer subunit alpha;Xenin;Proxenin	Copa	;	3	8	8	8	5	3	7	8	8	6	3	3	5	3	7	8	8	6	3	3	5	3	7	8	8	6	3	3	10.4	10.4	10.4	139.41	1233	1233;1224;143	1	46			0	53.191	By matching	By matching
G3UWU4;E0CY08;E0CXC2;Q8VC56	G3UWU4;E0CY08;E0CXC2;Q8VC56	2;1;1;1	2;1;1;1	2;1;1;1	E3 ubiquitin-protein ligase RNF8	Rnf8;Gm28043	;;;	4	2	2	2	1	1	1	0	0	1	1	1	1	1	1	0	0	1	1	1	1	1	1	0	0	1	1	1	13.7	13.7	13.7	23.526	212	212;215;719;488	2.25	1	4	3	0	10.915	By MS/MS	By matching
G3X8X7;Q920Q4-2;Q920Q4	G3X8X7;Q920Q4-2;Q920Q4	2;2;2	2;2;2	2;2;2	Vacuolar protein sorting-associated protein 16 homolog	Vps16	;;	3	2	2	2	0	1	1	2	2	2	0	0	0	1	1	2	2	2	0	0	0	1	1	2	2	2	0	0	2.7	2.7	2.7	94.825	839	839;419;839	2.5	1	3	6	0	12.749		By matching
G3XA10;Q8VEK3	G3XA10;Q8VEK3	10;10	10;10	10;10	Heterogeneous nuclear ribonucleoprotein U	Gm28062;Hnrnpu	;	2	10	10	10	5	1	9	6	9	6	2	1	5	1	9	6	9	6	2	1	5	1	9	6	9	6	2	1	21.2	21.2	21.2	86.805	793	793;800	1.55	22	27		0	323.31	By MS/MS	By matching
G5E852;Q62120;B1ASP2;P52332	G5E852;Q62120	6;6;1;1	6;6;1;1	6;6;1;1	Tyrosine-protein kinase;Tyrosine-protein kinase JAK2	Jak2	;	4	6	6	6	3	3	6	6	4	6	2	2	3	3	6	6	4	6	2	2	3	3	6	6	4	6	2	2	8.7	8.7	8.7	130.59	1132	1132;1129;1153;1153	1	32			0	36.58	By matching	By matching
G5E870;A0A087WNZ7;A0A087WRV6;A0A0B4J1N9	G5E870;A0A087WNZ7	3;2;1;1	3;2;1;1	3;2;1;1	E3 ubiquitin-protein ligase TRIP12	Trip12	;	4	3	3	3	2	1	3	3	3	3	2	3	2	1	3	3	3	3	2	3	2	1	3	3	3	3	2	3	2.5	2.5	2.5	224.13	2025	2025;1992;830;982	1	20			0	137.94	By matching	By matching
G5E8U2;Q505G8;Q505G8-2	G5E8U2;Q505G8;Q505G8-2	2;2;1	2;2;1	2;2;1	Zinc finger protein 827	Zfp827;Znf827	;;	3	2	2	2	0	0	0	0	2	0	0	0	0	0	0	0	2	0	0	0	0	0	0	0	2	0	0	0	3.2	3.2	3.2	118.09	1074	1074;1078;459	3			2	0	10.828
H3BKH9;Q60875;H3BJU7;H3BJX8;H3BJ45;H3BJ40;Q60875-5;Q60875-4;Q60875-2;Q60875-3;H3BJM4;H3BJ48;H3BLJ1;H3BIX8;H3BLF9;H3BJ59;H3BL15	H3BKH9;Q60875;H3BJU7;H3BJX8;H3BJ45;H3BJ40;Q60875-5;Q60875-4;Q60875-2	11;11;10;10;10;10;10;10;6;5;2;2;2;2;2;2;2	11;11;10;10;10;10;10;10;6;5;2;2;2;2;2;2;2	11;11;10;10;10;10;10;10;6;5;2;2;2;2;2;2;2	Rho guanine nucleotide exchange factor 2	Arhgef2	;;;;;;;;	17	11	11	11	3	3	10	11	10	5	3	3	3	3	10	11	10	5	3	3	3	3	10	11	10	5	3	3	14.3	14.3	14.3	111.82	983	983;985;956;968;968;970;956;958;573;588;84;89;126;130;203;208;257	1.02	48	1		0	91.686	By matching	By matching
H3BKP8;H3BJL2;H3BL88	H3BKP8;H3BJL2;H3BL88	2;1;1	2;1;1	2;1;1		9930021J03Rik	;;	3	2	2	2	1	1	1	2	1	1	2	1	1	1	1	2	1	1	2	1	1	1	1	2	1	1	2	1	1	1	1	218.92	2027	2027;1327;1972	1.93	7	1	6	0	11.346	By MS/MS	By MS/MS
H7BXC3;P17751	H7BXC3;P17751	3;3	3;3	3;3	Triosephosphate isomerase	Tpi1	;	2	3	3	3	3	1	2	3	3	1	1	1	3	1	2	3	3	1	1	1	3	1	2	3	3	1	1	1	34.7	34.7	34.7	17.997	167	167;299	2.47	3	2	10	0	19.956	By MS/MS	By matching
K3W4R2;Q6URW6-2;Q6URW6;Q6URW6-3;A0A140LI60	K3W4R2;Q6URW6-2;Q6URW6;Q6URW6-3;A0A140LI60	19;19;19;19;13	5;5;5;5;5	5;5;5;5;5	Myosin-14	Myh14	;;;;	5	19	5	5	14	14	18	16	18	16	14	13	2	2	5	3	4	4	2	1	2	2	5	3	4	4	2	1	7.4	1.9	1.9	228.56	2000	2000;1992;2000;2033;1245	1.5	32	8	8	0	89.108	By matching	By MS/MS
L7N451;Q80SU7;H3BL64	L7N451;Q80SU7	21;21;4	21;21;4	21;21;4	Interferon-induced very large GTPase 1	Gvin1	;	3	21	21	21	3	4	21	19	5	5	3	2	3	4	21	19	5	5	3	2	3	4	21	19	5	5	3	2	11.7	11.7	11.7	280.78	2427	2427;2427;108	1.02	62	1		0	303.91	By matching	By matching
O09110;A0A0R4J1Q6;O09110-2;A2AGS2;P70236	O09110;A0A0R4J1Q6;O09110-2	3;2;2;1;1	3;2;2;1;1	3;2;2;1;1	Dual specificity mitogen-activated protein kinase kinase 3	Map2k3	;;	5	3	3	3	0	0	3	1	2	1	0	0	0	0	3	1	2	1	0	0	0	0	3	1	2	1	0	0	16.4	16.4	16.4	39.296	347	347;173;314;293;334	2		7		0	17.882
O54774	O54774	2	2	2	AP-3 complex subunit delta-1	Ap3d1		1	2	2	2	1	0	2	1	2	2	0	1	1	0	2	1	2	2	0	1	1	0	2	1	2	2	0	1	2.8	2.8	2.8	135.08	1199	1199	1	9			0	11.99	By matching
O55029	O55029	2	2	2	Coatomer subunit beta	Copb2		1	2	2	2	1	0	1	2	2	1	1	0	1	0	1	2	2	1	1	0	1	0	1	2	2	1	1	0	2.2	2.2	2.2	102.45	905	905	1	8			0	12.561	By matching
O55135;A6PWZ2	O55135;A6PWZ2	2;1	2;1	2;1	Eukaryotic translation initiation factor 6	Eif6	;	2	2	2	2	1	1	1	1	2	1	0	1	1	1	1	1	2	1	0	1	1	1	1	1	2	1	0	1	17.1	17.1	17.1	26.511	245	245;58	1.91	5	2	4	0	18.192	By matching	By matching
O55143;B1ATS4;B1ATS5;E9Q559;O55143-2;Q64518-2;Q64518-3;Q64518	O55143;B1ATS4;B1ATS5;E9Q559;O55143-2;Q64518-2;Q64518-3;Q64518	2;1;1;1;1;1;1;1	2;1;1;1;1;1;1;1	2;1;1;1;1;1;1;1	Sarcoplasmic/endoplasmic reticulum calcium ATPase 2;Calcium-transporting ATPase;Sarcoplasmic/endoplasmic reticulum calcium ATPase 3	Atp2a2;Atp2a3	;;;;;;;	8	2	2	2	1	1	2	2	2	2	0	1	1	1	2	2	2	2	0	1	1	1	2	2	2	2	0	1	3	3	3	114.86	1044	1044;981;1020;1026;998;999;1025;1038	1.23	10	3		0	125.83	By matching	By matching
O70435;E0CX62	O70435;E0CX62	2;1	2;1	2;1	Proteasome subunit alpha type-3	Psma3	;	2	2	2	2	1	0	0	1	1	1	0	1	1	0	0	1	1	1	0	1	1	0	0	1	1	1	0	1	10.2	10.2	10.2	28.405	255	255;180	2.8		1	4	0	12.618	By matching
O70456	O70456	2	2	2	14-3-3 protein sigma	Sfn		1	2	2	2	1	0	0	1	2	1	1	0	1	0	0	1	2	1	1	0	1	0	0	1	2	1	1	0	16.9	16.9	16.9	27.706	248	248	2.67	1		5	0	22.419	By matching
P01582	P01582	5	5	5	Interleukin-1 alpha	Il1a		1	5	5	5	0	0	2	5	0	0	0	1	0	0	2	5	0	0	0	1	0	0	2	5	0	0	0	1	29.3	29.3	29.3	31.022	270	270	1.83	3	8	1	0	54.505
P07356;B0V2N7;B0V2N8;B0V2N5	P07356;B0V2N7;B0V2N8	14;11;10;6	14;11;10;6	14;11;10;6	Annexin A2;Annexin	Anxa2	;;	4	14	14	14	12	11	8	11	13	7	8	9	12	11	8	11	13	7	8	9	12	11	8	11	13	7	8	9	46.3	46.3	46.3	38.676	339	339;196;176;272	1.99	37	43	36	0	323.31	By MS/MS	By MS/MS
P08249;A0A0G2JGY4;A0A0G2JF23	P08249;A0A0G2JGY4	4;2;1	4;2;1	4;2;1	Malate dehydrogenase, mitochondrial	Mdh2	;	3	4	4	4	2	3	2	2	3	2	1	0	2	3	2	2	3	2	1	0	2	3	2	2	3	2	1	0	19.8	19.8	19.8	35.611	338	338;153;199	2.56	4		14	0	67.968	By matching	By MS/MS
P10107	P10107	6	6	6	Annexin A1	Anxa1		1	6	6	6	2	1	0	5	6	3	1	2	2	1	0	5	6	3	1	2	2	1	0	5	6	3	1	2	15	15	15	38.734	346	346	2.35	6	5	15	0	52.172	By MS/MS	By MS/MS
P10126;D3Z3I8;D3YZ68;P62631	P10126;D3Z3I8;D3YZ68;P62631	12;7;7;7	12;7;7;7	12;7;7;7	Elongation factor 1-alpha 1;Elongation factor 1-alpha 2	Eef1a1;Eef1a2	;;;	4	12	12	12	11	8	7	10	10	9	9	7	11	8	7	10	10	9	9	7	11	8	7	10	10	9	9	7	39.4	39.4	39.4	50.113	462	462;186;249;463	1.86	42	115	17	0	133.85	By MS/MS	By MS/MS
P10649;A2AE89;F6WHQ7;P19639;D3YVP8;D3YVP9;G5E8M7;O35660	P10649;A2AE89	14;12;6;2;1;1;1;1	14;12;6;2;1;1;1;1	9;7;3;0;0;0;0;0	Glutathione S-transferase Mu 1	Gstm1	;	8	14	14	9	14	9	4	13	13	9	3	10	14	9	4	13	13	9	3	10	9	6	3	9	9	6	2	7	56	56	39.4	25.97	218	218;244;194;218;123;154;232;218	2.11	29	78	46	0	207.11	By MS/MS	By MS/MS
P11499;E9Q3D6;P07901;E9Q0C3;B7ZC50	P11499	13;6;5;2;2	13;6;5;2;2	13;6;5;2;2	Heat shock protein HSP 90-beta	Hsp90ab1		5	13	13	13	7	4	13	12	9	5	4	3	7	4	13	12	9	5	4	3	7	4	13	12	9	5	4	3	23.2	23.2	23.2	83.28	724	724;189;733;161;201	1.65	38	44	7	0	252.71	By MS/MS	By matching
P12382;P47857;P47857-2;P47857-3	P12382	7;2;2;2	5;1;1;1	5;1;1;1	ATP-dependent 6-phosphofructokinase, liver type	Pfkl		4	7	5	5	1	1	7	6	6	4	2	2	0	0	5	4	4	3	2	1	0	0	5	4	4	3	2	1	13.6	10	10	85.359	780	780;780;850;931	1.84	4	21		0	31.489	By matching	By matching
P13020-2;P13020;A0A0J9YUQ8;A6PWS5;A0A0J9YUJ8	P13020-2;P13020;A0A0J9YUQ8	26;25;17;7;6	26;25;17;7;6	16;15;10;3;2	Gelsolin	Gsn	;;	5	26	26	16	13	17	22	21	25	21	12	14	13	17	22	21	25	21	12	14	6	10	13	13	15	13	7	7	45.6	45.6	31.1	80.762	731	731;780;568;251;166	1.58	107	115	10	0	323.31	By MS/MS	By MS/MS
P14206	P14206	3	3	3	40S ribosomal protein SA	Rpsa		1	3	3	3	0	0	0	2	2	0	1	0	0	0	0	2	2	0	1	0	0	0	0	2	2	0	1	0	15.6	15.6	15.6	32.838	295	295	2.8		1	4	0	28.83
P14483;P06346;P06344;P06342;P01921;P06343;P06345	P14483;P06346;P06344;P06342;P01921	3;2;2;2;2;1;1	3;2;2;2;2;1;1	3;2;2;2;2;1;1	H-2 class II histocompatibility antigen, A beta chain;H-2 class II histocompatibility antigen, A-F beta chain;H-2 class II histocompatibility antigen, A-U beta chain;H-2 class II histocompatibility antigen, A-Q beta chain;H-2 class II histocompatibility antigen, A-D beta chain	H2-Ab1	;;;;	7	3	3	3	0	0	1	2	3	2	0	1	0	0	1	2	3	2	0	1	0	0	1	2	3	2	0	1	19.2	19.2	19.2	30.128	265	265;252;263;265;265;263;263	2		9		0	27.029
P14685;F7B7L8	P14685	3;1	3;1	3;1	26S proteasome non-ATPase regulatory subunit 3	Psmd3		2	3	3	3	1	1	2	1	1	2	0	0	1	1	2	1	1	2	0	0	1	1	2	1	1	2	0	0	7.2	7.2	7.2	60.718	530	530;222	2.12		7	1	0	30.568	By matching	By MS/MS
P14869;D3YVM5;S4R1N1	P14869;D3YVM5;S4R1N1	5;3;3	5;3;3	5;3;3	60S acidic ribosomal protein P0	Rplp0	;;	3	5	5	5	4	1	3	5	4	1	0	2	4	1	3	5	4	1	0	2	4	1	3	5	4	1	0	2	23.7	23.7	23.7	34.216	317	317;145;221	2		22		0	47.372	By MS/MS	By matching
P15626;D3YX76;D3YVP6;Q80W21;F6Y363;E9QAC8;D3YVP5;D3YZ29	P15626;D3YX76;D3YVP6;Q80W21;F6Y363;E9QAC8;D3YVP5	7;6;5;5;4;4;4;3	2;1;1;1;1;0;0;0	1;1;0;0;1;0;0;0	Glutathione S-transferase Mu 2;Glutathione S-transferase Mu 7	Gstm2;Gstm7;Gm6665	;;;;;;	8	7	2	1	7	3	1	5	4	3	1	3	2	0	0	1	0	0	0	0	1	0	0	1	0	0	0	0	25.2	8.7	4.1	25.716	218	218;184;181;218;85;193;214;119	3			3	0	11.459	By MS/MS	By matching
P16627	P16627	5	2	2	Heat shock 70 kDa protein 1-like	Hspa1l		1	5	2	2	3	1	3	4	5	4	0	0	0	0	0	1	2	1	0	0	0	0	0	1	2	1	0	0	12.3	5.9	5.9	70.636	641	641	3			4	0	12.045	By matching	By matching
P17182;Q6PHC1;B0QZL1;B1ARR6;B1ARR7;A0A0N4SUI6;D3YVD3;D3Z2S4;D3Z6E4;A0A0N4SUX5;P17183;A0A0N4SUW8;Q5SX61;Q5SX60;Q5SX59;P21550	P17182;Q6PHC1;B0QZL1	11;7;6;4;4;2;2;2;2;2;2;1;1;1;1;1	11;7;6;4;4;2;2;2;2;2;2;1;1;1;1;1	11;7;6;4;4;2;2;2;2;2;2;1;1;1;1;1	Alpha-enolase;Enolase	Eno1	;;	16	11	11	11	4	2	2	8	9	2	3	1	4	2	2	8	9	2	3	1	4	2	2	8	9	2	3	1	28.3	28.3	28.3	47.14	434	434;366;221;67;119;58;121;162;315;391;434;37;70;80;196;434	2.54	6	5	26	0	83.295	By MS/MS	By MS/MS
P17742;V9GXC1;V9GX31;F8VPN3	P17742;V9GXC1;V9GX31;F8VPN3	2;1;1;1	2;1;1;1	2;1;1;1	Peptidyl-prolyl cis-trans isomerase A;Peptidyl-prolyl cis-trans isomerase A, N-terminally processed;Peptidyl-prolyl cis-trans isomerase	Ppia;Gm12728;Gm5160	;;;	4	2	2	2	1	1	0	1	2	0	0	1	1	1	0	1	2	0	0	1	1	1	0	1	2	0	0	1	16.5	16.5	16.5	17.971	164	164;77;77;147	1.88	4	1	3	0	11.123	By matching	By matching
Q61696;P17879	Q61696;P17879	5;5	3;3	2;2	Heat shock 70 kDa protein 1A;Heat shock 70 kDa protein 1B	Hspa1a;Hspa1b	;	2	5	3	2	3	2	4	3	5	2	0	1	1	0	2	1	3	1	0	1	0	0	1	0	2	0	0	1	10.1	4.4	2.5	70.078	641	641;642	2.89		1	8	0	25.127	By matching	By matching
P17897;P08905	P17897;P08905	2;1	2;1	2;1	Lysozyme C-1;Lysozyme C-2	Lyz1;Lyz2	;	2	2	2	2	1	2	1	2	2	1	2	1	1	2	1	2	2	1	2	1	1	2	1	2	2	1	2	1	14.9	14.9	14.9	16.794	148	148;148	2	7	4	7	0	27.849	By MS/MS	By MS/MS
P19157;P46425	P19157	9;3	9;3	9;3	Glutathione S-transferase P 1	Gstp1		2	9	9	9	8	3	3	6	5	5	3	5	8	3	3	6	5	5	3	5	8	3	3	6	5	5	3	5	45.7	45.7	45.7	23.609	210	210;210	2.11	17	17	23	0	111.42	By MS/MS	By MS/MS
P19973-2;P19973;A2A6J4;A2A6J7;A0A1B0GRF5	P19973-2;P19973;A2A6J4;A2A6J7	8;8;7;7;3	8;8;7;7;3	8;8;7;7;3	Lymphocyte-specific protein 1	Lsp1	;;;	5	8	8	8	6	5	5	6	8	6	4	6	6	5	5	6	8	6	4	6	6	5	5	6	8	6	4	6	32.9	32.9	32.9	36.548	328	328;330;322;324;82	1.77	20	41	5	0	230.38	By MS/MS	By MS/MS
P20029	P20029	14	13	13	78 kDa glucose-regulated protein	Hspa5		1	14	13	13	11	4	10	9	14	8	5	6	10	4	9	8	13	7	5	6	10	4	9	8	13	7	5	6	31.9	29.5	29.5	72.421	655	655	1.96	16	51	13	0	251.45	By MS/MS	By MS/MS
P20152;A0A0A6YWC8;A2AKJ2;G5E846;G3X981;P15331-3;P15331;P15331-2;D3YZ35;A0A0R4J036;P31001;P46660;P08553	P20152;A0A0A6YWC8	18;16;5;2;2;2;2;2;1;1;1;1;1	17;15;4;2;2;2;2;2;1;1;1;1;1	17;15;4;2;2;2;2;2;1;1;1;1;1	Vimentin	Vim	;	13	18	17	17	2	4	13	13	16	13	8	13	1	3	12	12	15	13	8	13	1	3	12	12	15	13	8	13	49.4	49.4	49.4	53.687	466	466;427;134;475;507;461;475;507;470;848;469;501;848	1.91	10	79	2	0	244.57	By matching	By matching
P21107-2;D3Z2H9;E9Q5J9	P21107-2;D3Z2H9;E9Q5J9	13;11;9	13;11;9	4;4;4		Tpm3-rs7;Tpm3	;;	3	13	13	4	6	4	5	12	12	11	4	8	6	4	5	12	12	11	4	8	1	1	1	3	3	2	0	2	58.1	58.1	21	29.02	248	248;248;285	2	22	57	22	0	95.168	By MS/MS	By MS/MS
Q3TBA3;P21958;F6QHF1	Q3TBA3;P21958;F6QHF1	3;3;2	3;3;2	3;3;2	Antigen peptide transporter 1	Tap1	;;	3	3	3	3	1	1	3	3	1	2	1	0	1	1	3	3	1	2	1	0	1	1	3	3	1	2	1	0	7.8	7.8	7.8	75.958	696	696;724;196	1.65	7	9	1	0	27.265	By matching	By matching
P23116	P23116	6	6	6	Eukaryotic translation initiation factor 3 subunit A	Eif3a		1	6	6	6	5	0	5	6	5	5	1	0	5	0	5	6	5	5	1	0	5	0	5	6	5	5	1	0	5.7	5.7	5.7	161.93	1344	1344	1	31			0	36.538	By matching
P24270	P24270	3	3	3	Catalase	Cat		1	3	3	3	2	2	1	2	2	2	0	2	2	2	1	2	2	2	0	2	2	2	1	2	2	2	0	2	4.4	4.4	4.4	59.795	527	527	2.1	6	7	8	0	18.784	By MS/MS	By MS/MS
Q80XR5;P26369;Q3KQM4;A0A140LJ08	Q80XR5;P26369;Q3KQM4	4;4;3;1	4;4;3;1	4;4;3;1	Splicing factor U2AF 65 kDa subunit	U2af2	;;	4	4	4	4	0	0	3	2	3	0	0	0	0	0	3	2	3	0	0	0	0	0	3	2	3	0	0	0	13.8	13.8	13.8	53.12	471	471;475;307;111	2		8		0	28.862
P27659;A0A087WNS0;A0A087WQK0;Q9CQ09;E9PWZ3	P27659	4;1;1;1;1	4;1;1;1;1	4;1;1;1;1	60S ribosomal protein L3	Rpl3		5	4	4	4	0	0	4	4	4	4	1	0	0	0	4	4	4	4	1	0	0	0	4	4	4	4	1	0	13.2	13.2	13.2	46.109	403	403;180;188;240;407	1.47	17	15		0	33.555
P29351;P29351-2;P29351-3;G3UXM2	P29351;P29351-2;P29351-3	9;9;7;1	9;9;7;1	9;9;7;1	Tyrosine-protein phosphatase non-receptor type 6	Ptpn6	;;	4	9	9	9	0	1	8	8	8	5	1	0	0	1	8	8	8	5	1	0	0	1	8	8	8	5	1	0	20.3	20.3	20.3	67.558	595	595;597;556;67	1.94	2	31		0	131.07		By matching
P29477;E9Q9X4;P70313	P29477	11;1;1	11;1;1	11;1;1	Nitric oxide synthase, inducible	Nos2		3	11	11	11	0	0	11	11	0	0	5	4	0	0	11	11	0	0	5	4	0	0	11	11	0	0	5	4	15.6	15.6	15.6	130.57	1144	1144;1106;1202	1	31			0	195.05
P30681;A0A1B0GQX9	P30681;A0A1B0GQX9	2;1	2;1	2;1	High mobility group protein B2	Hmgb2	;	2	2	2	2	2	0	0	1	0	0	0	0	2	0	0	1	0	0	0	0	2	0	0	1	0	0	0	0	11	11	11	24.162	210	210;99	2.67		1	2	0	11.125	By MS/MS
P35492	P35492	4	4	4	Histidine ammonia-lyase	Hal		1	4	4	4	1	2	1	2	3	2	0	2	1	2	1	2	3	2	0	2	1	2	1	2	3	2	0	2	7.5	7.5	7.5	72.257	657	657	2	6	2	6	0	22.983	By matching	By matching
P35979;F8VQK7	P35979	3;1	3;1	3;1	60S ribosomal protein L12	Rpl12		2	3	3	3	3	0	1	3	1	2	1	1	3	0	1	3	1	2	1	1	3	0	1	3	1	2	1	1	24.2	24.2	24.2	17.804	165	165;162	3			12	0	18.981	By MS/MS
P36371	P36371	5	5	5	Antigen peptide transporter 2	Tap2		1	5	5	5	0	0	4	3	5	3	1	1	0	0	4	3	5	3	1	1	0	0	4	3	5	3	1	1	11.7	11.7	11.7	77.444	702	702	1.35	15	8		0	39.266
P43274;I7HFT9;Q07133;P15864;P43277	P43274;I7HFT9;Q07133;P15864;P43277	2;1;1;1;1	2;1;1;1;1	2;1;1;1;1	Histone H1.4;Histone H1t;Histone H1.2;Histone H1.3	Hist1h1e;Hist1h1t;Hist1h1c;Hist1h1d	;;;;	5	2	2	2	1	1	1	1	2	1	1	1	1	1	1	1	2	1	1	1	1	1	1	1	2	1	1	1	16.4	16.4	16.4	21.977	219	219;209;208;212;221	2.18	4	1	6	0	11.735	By matching	By matching
P46460	P46460	2	2	2	Vesicle-fusing ATPase	Nsf		1	2	2	2	0	0	2	2	0	1	0	0	0	0	2	2	0	1	0	0	0	0	2	2	0	1	0	0	3.1	3.1	3.1	82.613	744	744	2		5		0	11.841
P47226-2;P47226;D6RH72;Q3ULB1;Q921W7	P47226-2;P47226;D6RH72;Q3ULB1;Q921W7	3;3;2;2;2	3;3;2;2;2	3;3;2;2;2	Testin	Tes	;;;;	5	3	3	3	1	0	3	2	1	1	0	1	1	0	3	2	1	1	0	1	1	0	3	2	1	1	0	1	16.6	16.6	16.6	41.772	368	368;423;79;410;419	1.36	7	4		0	18.591	By matching
Q5RKN9;P47753;A0A0G2JE27	Q5RKN9;P47753;A0A0G2JE27	7;7;4	6;6;3	6;6;3	F-actin-capping protein subunit alpha-1	Capza1	;;	3	7	6	6	4	5	6	6	6	7	4	6	3	4	5	5	5	6	3	5	3	4	5	5	5	6	3	5	37.1	33.6	33.6	32.953	286	286;286;112	1.92	10	37	6	0	74.75	By MS/MS	By MS/MS
P47754;D6RCW7;A0A0N4SVM0	P47754;D6RCW7;A0A0N4SVM0	8;7;5	8;7;5	7;6;4	F-actin-capping protein subunit alpha-2	Capza2	;;	3	8	8	7	7	6	6	7	7	7	5	7	7	6	6	7	7	7	5	7	6	5	5	6	6	6	4	6	45.8	45.8	42.3	32.967	286	286;174;169	1.84	18	53	6	0	69.04	By MS/MS	By MS/MS
P47757-2;P47757;A2AMW0;P47757-4;F7CAZ6;A0A0A0MQI9;F6YHZ8	P47757-2;P47757;A2AMW0;P47757-4;F7CAZ6;A0A0A0MQI9;F6YHZ8	7;7;6;6;5;4;4	7;7;6;6;5;4;4	7;7;6;6;5;4;4	F-actin-capping protein subunit beta	Capzb	;;;;;;	7	7	7	7	4	4	4	5	7	5	4	5	4	4	4	5	7	5	4	5	4	4	4	5	7	5	4	5	40.8	40.8	40.8	30.628	272	272;277;260;301;204;109;188	1.81	22	51	7	0	177.7	By MS/MS	By MS/MS
P48410;A2ALN0	P48410;A2ALN0	3;2	3;2	3;2	ATP-binding cassette sub-family D member 1	Abcd1	;	2	3	3	3	0	0	2	1	3	1	0	0	0	0	2	1	3	1	0	0	0	0	2	1	3	1	0	0	8.8	8.8	8.8	81.858	736	736;504	2		8		0	22.637
P48678-2;P48678;D3YUF7;P48678-3	P48678-2;P48678;D3YUF7;P48678-3	2;2;1;1	2;2;1;1	2;2;1;1	Prelamin-A/C;Lamin-A/C	Lmna	;;;	4	2	2	2	1	1	0	0	2	1	1	1	1	1	0	0	2	1	1	1	1	1	0	0	2	1	1	1	4.2	4.2	4.2	65.445	574	574;665;117;462	2.14	2	2	3	0	24.984	By matching	By matching
P48758	P48758	2	2	2	Carbonyl reductase [NADPH] 1	Cbr1		1	2	2	2	2	0	0	0	0	0	0	1	2	0	0	0	0	0	0	1	2	0	0	0	0	0	0	1	9.7	9.7	9.7	30.641	277	277	2		3		0	11.213	By MS/MS
P49290	P49290	5	5	5	Eosinophil peroxidase;Eosinophil peroxidase light chain;Eosinophil peroxidase heavy chain	Epx		1	5	5	5	1	1	3	2	5	3	0	0	1	1	3	2	5	3	0	0	1	1	3	2	5	3	0	0	10.1	10.1	10.1	81.379	716	716	1.89	3	14	1	0	41.548	By matching	By matching
P49722	P49722	4	4	4	Proteasome subunit alpha type-2	Psma2		1	4	4	4	0	0	0	0	4	1	0	1	0	0	0	0	4	1	0	1	0	0	0	0	4	1	0	1	28.6	28.6	28.6	25.926	234	234	2.67		2	4	0	27.959
Q61598-2;Q61598;P50396	Q61598-2;Q61598;P50396	2;2;2	2;2;2	2;2;2	Rab GDP dissociation inhibitor beta;Rab GDP dissociation inhibitor alpha	Gdi2;Gdi1	;;	3	2	2	2	0	0	0	1	2	1	0	0	0	0	0	1	2	1	0	0	0	0	0	1	2	1	0	0	6.6	6.6	6.6	46.657	409	409;445;447	3			4	0	12.776
P51881;Q3V132	P51881	15;1	15;1	11;0	ADP/ATP translocase 2;ADP/ATP translocase 2, N-terminally processed	Slc25a5		2	15	15	11	5	3	11	14	12	10	3	3	5	3	11	14	12	10	3	3	3	2	8	11	8	7	2	2	49.7	49.7	31.9	32.931	298	298;320	1.86	29	54	15	0	131.73	By MS/MS	By MS/MS
P52480-2;P52480	P52480-2;P52480	8;8	8;8	8;8	Pyruvate kinase PKM	Pkm	;	2	8	8	8	2	2	1	4	8	2	1	2	2	2	1	4	8	2	1	2	2	2	1	4	8	2	1	2	25.8	25.8	25.8	57.984	531	531;531	2.58	4	3	19	0	108.24	By MS/MS	By matching
P56480	P56480	5	5	5	ATP synthase subunit beta, mitochondrial	Atp5b		1	5	5	5	2	1	4	3	4	2	2	0	2	1	4	3	4	2	2	0	2	1	4	3	4	2	2	0	15.1	15.1	15.1	56.3	529	529	1.77	6	15	1	0	30.547	By matching	By matching
P57780	P57780	4	4	1	Alpha-actinin-4	Actn4		1	4	4	1	3	3	4	4	4	3	1	2	3	3	4	4	4	3	1	2	0	0	1	1	1	0	0	0	5.3	5.3	1.2	104.98	912	912	1.18	29	2	2	0	146.56	By matching	By matching
P58252	P58252	8	8	8	Elongation factor 2	Eef2		1	8	8	8	2	2	4	6	6	4	0	2	2	2	4	6	6	4	0	2	2	2	4	6	6	4	0	2	16.3	16.3	16.3	95.313	858	858	2.03	13	3	14	0	139.42	By matching	By matching
P59999;Q3TX55;E9PWA7	P59999	3;1;1	3;1;1	3;1;1	Actin-related protein 2/3 complex subunit 4	Arpc4		3	3	3	3	2	0	1	3	0	0	0	1	2	0	1	3	0	0	0	1	2	0	1	3	0	0	0	1	22.6	22.6	22.6	19.667	168	168;78;91	2.88		1	7	0	92.625	By MS/MS
P60710;E9Q1F2;E9Q5F4;G3UZ07;F8WGM8;E9Q606;E9Q2D1;F6WX90;V9GXQ2	P60710;E9Q1F2;E9Q5F4	43;33;29;20;13;12;8;2;2	43;33;29;20;13;12;8;2;2	3;3;3;0;0;0;3;0;0	Actin, cytoplasmic 1;Actin, cytoplasmic 1, N-terminally processed	Actb	;;	9	43	43	3	36	36	41	40	40	38	35	38	36	36	41	40	40	38	35	38	2	1	2	2	2	2	2	2	84.3	84.3	7.5	41.736	375	375;295;265;268;105;150;108;43;156	1.86	426	910	209	0	323.31	By MS/MS	By MS/MS
P60843;E9Q561;Q8BTU6;P10630;P10630-2	P60843;E9Q561;Q8BTU6;P10630;P10630-2	2;1;1;1;1	2;1;1;1;1	2;1;1;1;1	Eukaryotic initiation factor 4A-I;Eukaryotic initiation factor 4A-II;Eukaryotic initiation factor 4A-II, N-terminally processed	Eif4a1;Eif4a2	;;;;	5	2	2	2	2	1	2	1	2	2	1	2	2	1	2	1	2	2	1	2	2	1	2	1	2	2	1	2	5.9	5.9	5.9	46.153	406	406;312;362;407;408	2.05	6	9	7	0	32.954	By MS/MS	By MS/MS
P61161	P61161	7	7	7	Actin-related protein 2	Actr2		1	7	7	7	2	4	4	6	6	5	2	2	2	4	4	6	6	5	2	2	2	4	4	6	6	5	2	2	30.5	30.5	30.5	44.76	394	394	2		31		0	138.67	By MS/MS	By matching
P62702;V9GWY0	P62702;V9GWY0	4;2	4;2	4;2	40S ribosomal protein S4, X isoform;40S ribosomal protein S4	Rps4x;Gm15013	;	2	4	4	4	2	0	0	2	2	0	0	3	2	0	0	2	2	0	0	3	2	0	0	2	2	0	0	3	14.8	14.8	14.8	29.597	263	263;266	2.33		6	3	0	24.046	By MS/MS
P62754	P62754	2	2	2	40S ribosomal protein S6	Rps6		1	2	2	2	1	0	2	2	2	1	0	0	1	0	2	2	2	1	0	0	1	0	2	2	2	1	0	0	14.5	14.5	14.5	28.68	249	249	2	1	11	1	0	15.004	By matching
P62806	P62806	3	3	3	Histone H4	Hist1h4a		1	3	3	3	2	1	2	2	3	0	0	0	2	1	2	2	3	0	0	0	2	1	2	2	3	0	0	0	31.1	31.1	31.1	11.367	103	103	2.31	4	3	9	0	19.16	By MS/MS	By matching
P63017;Q504P4;P17156;D3Z5E2;D3YW43	P63017;Q504P4	19;17;5;3;3	19;17;5;3;3	16;14;3;2;2	Heat shock cognate 71 kDa protein	Hspa8	;	5	19	19	16	14	11	17	15	18	16	8	9	14	11	17	15	18	16	8	9	11	9	14	12	15	14	8	9	36.7	36.7	34.7	70.87	646	646;627;633;116;158	2.01	22	95	23	0	252.07	By MS/MS	By MS/MS
P63101;D3YXN6;D3YXF4;D3YW45	P63101;D3YXN6;D3YXF4	5;4;3;1	5;4;3;1	5;4;3;1	14-3-3 protein zeta/delta	Ywhaz	;;	4	5	5	5	1	2	1	3	5	1	1	1	1	2	1	3	5	1	1	1	1	2	1	3	5	1	1	1	26.9	26.9	26.9	27.771	245	245;88;44;26	2.76	2		15	0	48.831	By matching	By matching
P63260;B1ATY1;G3UYG0	P63260	43;17;13	3;3;3	3;3;3	Actin, cytoplasmic 2;Actin, cytoplasmic 2, N-terminally processed	Actg1		3	43	3	3	35	36	42	39	40	38	34	37	1	1	3	1	2	2	1	1	1	1	3	1	2	2	1	1	84.3	7.5	7.5	41.792	375	375;153;132	1.84	27	41	14	0	323.31	By MS/MS	By MS/MS
P68134;P68033;P63268;P62737;D3YZY0;D3Z2K3;A0A0U1RQ96	P68134;P68033;P63268;P62737;D3YZY0	25;25;23;23;15;12;9	7;7;5;5;3;3;3	7;7;5;5;3;3;3	Actin, alpha skeletal muscle;Actin, alpha cardiac muscle 1;Actin, gamma-enteric smooth muscle;Actin, aortic smooth muscle	Acta1;Actc1;Actg2;Acta2	;;;;	7	25	7	7	20	19	21	22	23	21	15	18	3	2	3	4	6	5	0	3	3	2	3	4	6	5	0	3	49.3	20.2	20.2	42.051	377	377;377;376;377;221;195;195	2.12	5	32	11	0	59.011	By MS/MS	By MS/MS
P68372;Q9D6F9	P68372;Q9D6F9	24;16	7;4	4;2	Tubulin beta-4B chain;Tubulin beta-4A chain	Tubb4b;Tubb4a	;	2	24	7	4	16	11	19	19	23	18	9	12	4	3	5	3	6	5	1	2	3	2	2	3	4	3	1	2	68.5	22.5	13	49.83	445	445;444	1.93	7	33	4	0	58.88	By MS/MS	By matching
P68373	P68373	14	14	1	Tubulin alpha-1C chain	Tuba1c		1	14	14	1	10	9	11	13	13	12	7	9	10	9	11	13	13	12	7	9	1	0	0	1	1	1	0	0	47.9	47.9	5.3	49.909	449	449	1.8	57	106	20	0	323.31	By MS/MS	By MS/MS
Q4FE56;P70398;F8VPU6	Q4FE56;P70398;F8VPU6	2;2;1	2;2;1	2;2;1	Ubiquitin carboxyl-terminal hydrolase;Probable ubiquitin carboxyl-terminal hydrolase FAF-X	Usp9x;Usp9y	;;	3	2	2	2	1	1	1	1	1	1	2	0	1	1	1	1	1	1	2	0	1	1	1	1	1	1	2	0	1.2	1.2	1.2	290.21	2554	2554;2559;2556	1.12	7	1		0	15.681	By matching	By matching
P70460	P70460	14	14	14	Vasodilator-stimulated phosphoprotein	Vasp		1	14	14	14	14	13	12	14	12	12	13	13	14	13	12	14	12	12	13	13	14	13	12	14	12	12	13	13	24.8	24.8	24.8	39.666	375	375	1.96	191	382	163	0	187.03	By MS/MS	By MS/MS
P97350;A0A087WS37	P97350	10;2	10;2	10;2	Plakophilin-1	Pkp1		2	10	10	10	4	3	2	7	8	7	2	5	4	3	2	7	8	7	2	5	4	3	2	7	8	7	2	5	18.3	18.3	18.3	80.895	728	728;166	2.38	12	7	31	0	167.37	By MS/MS	By MS/MS
P97351	P97351	2	2	2	40S ribosomal protein S3a	Rps3a		1	2	2	2	0	0	1	1	1	1	0	0	0	0	1	1	1	1	0	0	0	0	1	1	1	1	0	0	14.4	14.4	14.4	29.885	264	264	2		4		0	14.064
P97499	P97499	2	2	2	Telomerase protein component 1	Tep1		1	2	2	2	1	1	1	1	2	1	0	0	1	1	1	1	2	1	0	0	1	1	1	1	2	1	0	0	1.7	1.7	1.7	291.46	2629	2629	1	7			0	17.046	By matching	By matching
P99024;G3UZR1;CON__ENSEMBL:ENSBTAP00000025008;A2AQ07	P99024	24;3;2;2	24;3;2;2	6;0;0;0	Tubulin beta-5 chain	Tubb5		4	24	24	6	19	13	19	23	24	20	12	16	19	13	19	23	24	20	12	16	6	4	4	6	6	6	3	5	68.7	68.7	19.1	49.67	444	444;66;536;451	1.87	76	219	33	0	323.31	By MS/MS	By MS/MS
Q02257;E9Q6A9;Q02248	Q02257	28;1;1	28;1;1	28;1;1	Junction plakoglobin	Jup		3	28	28	28	21	21	14	24	26	23	17	17	21	21	14	24	26	23	17	17	21	21	14	24	26	23	17	17	44.6	44.6	44.6	81.8	745	745;607;781	2.14	78	65	113	0	323.31	By MS/MS	By MS/MS
Q04750;Q8R4U6	Q04750	9;1	9;1	9;1	DNA topoisomerase 1	Top1		2	9	9	9	4	1	9	8	8	6	1	2	4	1	9	8	8	6	1	2	4	1	9	8	8	6	1	2	14	14	14	90.875	767	767;593	1.19	38	9		0	107.25	By matching	By matching
Q05D44	Q05D44	2	2	2	Eukaryotic translation initiation factor 5B	Eif5b		1	2	2	2	2	1	2	2	2	2	0	0	2	1	2	2	2	2	0	0	2	1	2	2	2	2	0	0	3.1	3.1	3.1	137.61	1216	1216	1	11			0	14.184	By matching	By matching
Q0KL02-3;Q0KL02;Q0KL02-4;Q0KL02-2	Q0KL02-3;Q0KL02;Q0KL02-4;Q0KL02-2	2;2;2;1	2;2;2;1	2;2;2;1	Triple functional domain protein	Trio	;;;	4	2	2	2	1	2	2	2	0	1	0	0	1	2	2	2	0	1	0	0	1	2	2	2	0	1	0	0	1.6	1.6	1.6	288.71	2569	2569;3102;3103;1908	1	8			0	12.61	By matching	By matching
Q6ZWQ9;Q3THE2;D3YV37;Q9CQ19;D3Z249	Q6ZWQ9;Q3THE2	5;5;2;2;1	5;5;2;2;1	5;5;2;2;1	Myosin regulatory light chain 12B	Myl12a;Myl12b	;	5	5	5	5	3	1	2	5	4	2	2	2	3	1	2	5	4	2	2	2	3	1	2	5	4	2	2	2	34.9	34.9	34.9	19.895	172	172;172;107;172;58	2.1	15	6	19	0	114.52	By MS/MS	By MS/MS
Q3U1J4	Q3U1J4	7	7	7	DNA damage-binding protein 1	Ddb1		1	7	7	7	7	7	7	7	7	7	4	6	7	7	7	7	7	7	4	6	7	7	7	7	7	7	4	6	12.9	12.9	12.9	126.85	1140	1140	1	65			0	59.77	By MS/MS	By MS/MS
Q5SV64;Q3UH59;Q61879	Q5SV64;Q3UH59;Q61879	32;32;32	2;2;2	2;2;2	Myosin-10	Myh10	;;	3	32	2	2	27	27	30	30	32	31	22	24	1	1	1	1	2	2	1	1	1	1	1	1	2	2	1	1	13.1	2.2	2.2	232.47	2007	2007;2013;1976	1	10			0	53.18	By MS/MS	By MS/MS
Q3UH93;F6T0L5	Q3UH93	4;1	4;1	4;1	Plexin-D1	Plxnd1		2	4	4	4	0	1	3	3	0	0	0	1	0	1	3	3	0	0	0	1	0	1	3	3	0	0	0	1	3.3	3.3	3.3	211.61	1925	1925;233	1.44	5	4		0	23.059		By MS/MS
Q3UIR3;Q3UIR3-2	Q3UIR3;Q3UIR3-2	3;2	3;2	3;2	E3 ubiquitin-protein ligase DTX3L	Dtx3l	;	2	3	3	3	0	0	2	3	0	1	0	0	0	0	2	3	0	1	0	0	0	0	2	3	0	1	0	0	7.1	7.1	7.1	83.043	748	748;691	1.6	4	6		0	21.93
Q4QRL3-2;Q4QRL3	Q4QRL3-2;Q4QRL3	3;3	3;3	3;3	Coiled-coil domain-containing protein 88B	Ccdc88b	;	2	3	3	3	0	0	2	3	1	0	0	0	0	0	2	3	1	0	0	0	0	0	2	3	1	0	0	0	2.4	2.4	2.4	166.77	1481	1481;1481	1	6			0	27.299
Z4YLP6;Q5SNZ0-3;Q5SNZ0-2;Q5SNZ0	Z4YLP6;Q5SNZ0-3;Q5SNZ0-2;Q5SNZ0	2;2;2;2	2;2;2;2	2;2;2;2	Girdin	Ccdc88a	;;;	4	2	2	2	1	1	1	0	1	1	0	0	1	1	1	0	1	1	0	0	1	1	1	0	1	1	0	0	6.2	6.2	6.2	47.558	405	405;1790;1845;1873	2.2		4	1	0	10.954	By MS/MS	By MS/MS
Q5SQX6;F6QD74	Q5SQX6;F6QD74	26;17	8;6	8;6	Cytoplasmic FMR1-interacting protein 2	Cyfip2	;	2	26	8	8	24	12	26	12	26	9	22	11	7	1	8	0	8	1	5	0	7	1	8	0	8	1	5	0	24.4	9.7	9.7	145.66	1253	1253;948	1.03	34	1		0	80.464	By MS/MS	By matching
Q5SUA5	Q5SUA5	40	40	39	Unconventional myosin-Ig	Myo1g		1	40	40	39	23	27	39	39	39	36	16	20	23	27	39	39	39	36	16	20	23	27	39	38	38	36	16	19	46	46	44.7	117.23	1024	1024	1.14	287	43	2	0	323.31	By MS/MS	By MS/MS
Q5SXR6;Q68FD5	Q5SXR6;Q68FD5	7;7	7;7	7;7	Clathrin heavy chain;Clathrin heavy chain 1	Cltc	;	2	7	7	7	5	1	7	4	3	4	3	2	5	1	7	4	3	4	3	2	5	1	7	4	3	4	3	2	5.7	5.7	5.7	191.98	1679	1679;1675	1	29			0	118.78	By MS/MS	By matching
Q5SYD0-2;Q5SYD0	Q5SYD0-2;Q5SYD0	4;4	3;3	3;3	Unconventional myosin-Id	Myo1d	;	2	4	3	3	2	2	2	3	4	3	0	2	2	2	2	2	3	3	0	1	2	2	2	2	3	3	0	1	6.4	5	5	109.28	944	944;1006	1	15			0	26.899	By matching	By matching
Q5XJF6;P53026	Q5XJF6;P53026	2;1	2;1	2;1	Ribosomal protein;60S ribosomal protein L10a	Rpl10a	;	2	2	2	2	2	0	1	1	1	0	0	0	2	0	1	1	1	0	0	0	2	0	1	1	1	0	0	0	13.4	13.4	13.4	24.831	217	217;217	2.14	2	2	3	0	11.747	By MS/MS
Q60604-2;Q60604	Q60604-2;Q60604	3;3	3;3	3;3	Adseverin	Scin	;	2	3	3	3	1	0	2	1	2	1	0	0	1	0	2	1	2	1	0	0	1	0	2	1	2	1	0	0	8	8	8	69.11	615	615;715	1.75	2	6		0	25.941	By matching
Q60605-2;Q60605;Q8CI43	Q60605-2;Q60605	13;12;2	13;12;2	13;12;2	Myosin light polypeptide 6	Myl6	;	3	13	13	13	11	6	6	12	12	12	5	9	11	6	6	12	12	12	5	9	11	6	6	12	12	12	5	9	85.4	85.4	85.4	16.961	151	151;151;207	2.12	56	45	77	0	239.84	By MS/MS	By MS/MS
Q61171	Q61171	2	2	2	Peroxiredoxin-2	Prdx2		1	2	2	2	2	1	2	1	2	1	1	1	2	1	2	1	2	1	1	1	2	1	2	1	2	1	1	1	9.1	9.1	9.1	21.778	198	198	1.81	10	5	6	0	16.339	By MS/MS	By matching
Q61176	Q61176	2	2	2	Arginase-1	Arg1		1	2	2	2	0	0	0	1	2	0	0	0	0	0	0	1	2	0	0	0	0	0	0	1	2	0	0	0	9.3	9.3	9.3	34.807	323	323	3			3	0	13.785
Q61233	Q61233	3	3	3	Plastin-2	Lcp1		1	3	3	3	0	1	3	2	2	3	1	2	0	1	3	2	2	3	1	2	0	1	3	2	2	3	1	2	5.3	5.3	5.3	70.148	627	627	1.82	3	14		0	17.538		By matching
Q61263;A0A087WNN8	Q61263;A0A087WNN8	2;1	2;1	2;1	Sterol O-acyltransferase 1	Soat1	;	2	2	2	2	0	0	1	0	2	2	0	0	0	0	1	0	2	2	0	0	0	0	1	0	2	2	0	0	7.6	7.6	7.6	63.798	540	540;220	1.33	4	2		0	11.333
Q61553;F7BDR1;A0A0G2JDU7	Q61553;F7BDR1;A0A0G2JDU7	3;2;2	3;2;2	3;2;2	Fascin	Fscn1	;;	3	3	3	3	0	0	2	3	0	0	1	2	0	0	2	3	0	0	1	2	0	0	2	3	0	0	1	2	7.5	7.5	7.5	54.507	493	493;241;332	1.89	1	8		0	19.342
Q8BTS0;Q61656;S4R1I6;B1ARC0;B1ARB9;S4R1E3	Q8BTS0;Q61656;S4R1I6;B1ARC0;B1ARB9	6;6;5;3;3;1	6;6;5;3;3;1	6;6;5;3;3;1	Probable ATP-dependent RNA helicase DDX5	Ddx5	;;;;	6	6	6	6	0	0	5	2	5	2	0	1	0	0	5	2	5	2	0	1	0	0	5	2	5	2	0	1	18.2	18.2	18.2	69.265	615	615;614;406;167;182;71	2		15		0	46.42
Q61753;F6ZSB7	Q61753	3;1	3;1	3;1	D-3-phosphoglycerate dehydrogenase	Phgdh		2	3	3	3	2	1	3	3	3	2	1	2	2	1	3	3	3	2	1	2	2	1	3	3	3	2	1	2	7.3	7.3	7.3	56.585	533	533;149	1.93	8	14	6	0	16.915	By matching	By matching
Q61990-2;Q61990-3;Q61990	Q61990-2;Q61990-3;Q61990	2;2;2	2;2;2	2;2;2	Poly(rC)-binding protein 2	Pcbp2	;;	3	2	2	2	2	1	1	0	1	0	0	0	2	1	1	0	1	0	0	0	2	1	1	0	1	0	0	0	9.7	9.7	9.7	34.917	331	331;349;362	1.57	5		2	0	19.577	By MS/MS	By matching
Q62261;A0A0A0MQG2;Q62261-2;Q68FG2	Q62261;A0A0A0MQG2;Q62261-2	13;12;12;1	13;12;12;1	13;12;12;1	Spectrin beta chain, non-erythrocytic 1	Sptbn1	;;	4	13	13	13	2	8	10	7	10	10	1	2	2	8	10	7	10	10	1	2	2	8	10	7	10	10	1	2	9.1	9.1	9.1	274.22	2363	2363;2092;2154;2388	1.08	50	2	1	0	323.31	By matching	By matching
Q62523;Q7TQE2;A0A0N4SVP4;A0A0N4SVD2;A0A0N4SUX7	Q62523;Q7TQE2	19;18;5;4;4	19;18;5;4;4	19;18;5;4;4	Zyxin	Zyx	;	5	19	19	19	17	7	15	8	16	7	13	10	17	7	15	8	16	7	13	10	17	7	15	8	16	7	13	10	47.2	47.2	47.2	60.545	564	564;533;212;109;137	1.78	51	101	14	0	260.63	By MS/MS	By MS/MS
Q64282;Q3U687	Q64282	4;1	4;1	4;1	Interferon-induced protein with tetratricopeptide repeats 1	Ifit1		2	4	4	4	0	0	2	4	0	0	1	0	0	0	2	4	0	0	1	0	0	0	2	4	0	0	1	0	13.6	13.6	13.6	53.737	463	463;466	1.78	2	7		0	49.499
Q64339	Q64339	3	3	3	Ubiquitin-like protein ISG15	Isg15		1	3	3	3	0	0	3	3	2	2	3	2	0	0	3	3	2	2	3	2	0	0	3	3	2	2	3	2	25.5	25.5	25.5	17.897	161	161	1.09	21	2		0	22.096
Q64511	Q64511	2	2	2	DNA topoisomerase 2-beta	Top2b		1	2	2	2	1	0	2	1	1	1	0	0	1	0	2	1	1	1	0	0	1	0	2	1	1	1	0	0	1.7	1.7	1.7	181.91	1612	1612	1	6			0	16.219	By matching
Q64727	Q64727	3	3	3	Vinculin	Vcl		1	3	3	3	0	0	0	1	3	2	0	0	0	0	0	1	3	2	0	0	0	0	0	1	3	2	0	0	3.6	3.6	3.6	116.72	1066	1066	3			6	0	17.724
Q6IRU2	Q6IRU2	3	3	3	Tropomyosin alpha-4 chain	Tpm4		1	3	3	3	1	1	0	3	3	1	1	2	1	1	0	3	3	1	1	2	1	1	0	3	3	1	1	2	12.9	12.9	12.9	28.467	248	248	1.75	5	10	1	0	22.127	By matching	By matching
Q6P4T2	Q6P4T2	2	2	2	U5 small nuclear ribonucleoprotein 200 kDa helicase	Snrnp200		1	2	2	2	1	1	2	2	2	0	0	0	1	1	2	2	2	0	0	0	1	1	2	2	2	0	0	0	1.5	1.5	1.5	244.54	2136	2136	1	8			0	13.233	By matching	By matching
Q6P542	Q6P542	2	2	2	ATP-binding cassette sub-family F member 1	Abcf1		1	2	2	2	0	0	1	1	2	0	0	0	0	0	1	1	2	0	0	0	0	0	1	1	2	0	0	0	4.4	4.4	4.4	94.944	837	837	1	4			0	45.197
Q6P5F9	Q6P5F9	2	2	2	Exportin-1	Xpo1		1	2	2	2	1	2	2	2	2	2	1	1	1	2	2	2	2	2	1	1	1	2	2	2	2	2	1	1	3.5	3.5	3.5	123.09	1071	1071	1	13			0	100.41	By matching	By matching
Q6P9Q4	Q6P9Q4	2	2	2	FH1/FH2 domain-containing protein 1	Fhod1		1	2	2	2	1	0	2	0	2	0	1	0	1	0	2	0	2	0	1	0	1	0	2	0	2	0	1	0	4.3	4.3	4.3	129.6	1197	1197	1	6			0	21.906	By matching
Q7TMB8;Q7TMB8-2;A0A0R4J119;A0A0U1RQ05;G3UZI5	Q7TMB8;Q7TMB8-2;A0A0R4J119;A0A0U1RQ05	45;42;40;34;3	45;42;40;34;3	27;26;26;20;1	Cytoplasmic FMR1-interacting protein 1	Cyfip1	;;;	5	45	45	27	40	17	42	22	41	16	40	17	40	17	42	22	41	16	40	17	23	6	24	10	23	8	23	6	39.7	39.7	27.8	145.24	1253	1253;1251;1251;969;229	1.04	307	14		0	323.31	By MS/MS	By matching
Q7TPV4	Q7TPV4	3	3	3	Myb-binding protein 1A	Mybbp1a		1	3	3	3	3	2	3	3	3	3	1	1	3	2	3	3	3	3	1	1	3	2	3	3	3	3	1	1	2.8	2.8	2.8	152.04	1344	1344	1	19			0	18.295	By MS/MS	By matching
Q7TSF1;Q61495	Q7TSF1;Q61495	3;2	3;2	3;2	Desmoglein-1-beta;Desmoglein-1-alpha	Dsg1b;Dsg1a	;	2	3	3	3	2	1	1	2	2	3	2	1	2	1	1	2	2	3	2	1	2	1	1	2	2	3	2	1	2.5	2.5	2.5	114.45	1060	1060;1057	2.21	11	5	18	0	27.017	By MS/MS	By MS/MS
Q80TM9-3;Q80TM9-2;Q80TM9	Q80TM9-3;Q80TM9-2;Q80TM9	3;3;3	3;3;3	3;3;3	Nischarin	Nisch	;;	3	3	3	3	0	0	3	3	2	1	0	0	0	0	3	3	2	1	0	0	0	0	3	3	2	1	0	0	4.5	4.5	4.5	147.61	1348	1348;1440;1593	1	9			0	22.436
Q80XN0;D3Z2Y8	Q80XN0;D3Z2Y8	2;1	2;1	2;1	D-beta-hydroxybutyrate dehydrogenase, mitochondrial	Bdh1	;	2	2	2	2	0	0	1	2	0	0	0	0	0	0	1	2	0	0	0	0	0	0	1	2	0	0	0	0	10.8	10.8	10.8	38.299	343	343;265	2		3		0	16.727
Q80YE7-2;Q80YE7	Q80YE7-2;Q80YE7	2;2	2;2	2;2	Death-associated protein kinase 1	Dapk1	;	2	2	2	2	1	1	1	1	2	1	1	1	1	1	1	1	2	1	1	1	1	1	1	1	2	1	1	1	2.7	2.7	2.7	159.98	1430	1430;1442	1	9			0	11.918	By matching	By matching
Q811B3	Q811B3	2	2	2	A disintegrin and metalloproteinase with thrombospondin motifs 12	Adamts12		1	2	2	2	0	1	1	1	1	2	1	2	0	1	1	1	1	2	1	2	0	1	1	1	1	2	1	2	1.9	1.9	1.9	177.77	1600	1600	2.5		5	5	0	11.07		By matching
Q8BFZ3	Q8BFZ3	10	2	2	Beta-actin-like protein 2	Actbl2		1	10	2	2	8	8	9	9	10	9	8	9	1	1	1	1	2	1	1	1	1	1	1	1	2	1	1	1	30.6	10.6	10.6	42.004	376	376	1.93	5	5	4	0	11.441	By MS/MS	By matching
Q8BH43;B1AUN0;Q8R5H6	Q8BH43	13;3;2	13;3;2	13;3;2	Wiskott-Aldrich syndrome protein family member 2	Wasf2		3	13	13	13	10	1	11	2	12	4	10	1	10	1	11	2	12	4	10	1	10	1	11	2	12	4	10	1	24.3	24.3	24.3	54.073	497	497;85;559	1.67	25	46	1	0	281.58	By MS/MS	By matching
Q8BH59;V9GXX9	Q8BH59	5;1	5;1	5;1	Calcium-binding mitochondrial carrier protein Aralar1	Slc25a12		2	5	5	5	0	0	4	4	3	3	0	0	0	0	4	4	3	3	0	0	0	0	4	4	3	3	0	0	12.6	12.6	12.6	74.569	677	677;87	2		14		0	49.344
Q8BWR2;Q8BWR2-2	Q8BWR2;Q8BWR2-2	2;2	2;2	2;2	PITH domain-containing protein 1	Pithd1	;	2	2	2	2	0	0	0	0	2	0	0	0	0	0	0	0	2	0	0	0	0	0	0	0	2	0	0	0	14.2	14.2	14.2	24.192	211	211;222	3			2	0	46.759
Q8BYZ1;Q8BYZ1-2;F6RXN4	Q8BYZ1;Q8BYZ1-2	7;4;2	7;4;2	7;4;2	ABI gene family member 3	Abi3	;	3	7	7	7	5	0	3	0	4	1	2	0	5	0	3	0	4	1	2	0	5	0	3	0	4	1	2	0	32.4	32.4	32.4	39.106	367	367;314;244	1.8	4	16		0	67.5	By MS/MS
Q8C147;Q8C147-2	Q8C147;Q8C147-2	2;1	2;1	2;1	Dedicator of cytokinesis protein 8	Dock8	;	2	2	2	2	0	0	2	2	0	2	0	0	0	0	2	2	0	2	0	0	0	0	2	2	0	2	0	0	1.9	1.9	1.9	238.98	2100	2100;678	1	6			0	25.621
Q8C2Q8;Q91VR2;A2AKV0;A2AKV1;A2AKV2;A2AKV3;A2AKU9	Q8C2Q8;Q91VR2;A2AKV0;A2AKV1;A2AKV2;A2AKV3;A2AKU9	2;2;1;1;1;1;1	2;2;1;1;1;1;1	2;2;1;1;1;1;1	ATP synthase subunit gamma;ATP synthase subunit gamma, mitochondrial	Atp5c1	;;;;;;	7	2	2	2	2	0	0	0	0	0	0	0	2	0	0	0	0	0	0	0	2	0	0	0	0	0	0	0	11.3	11.3	11.3	30.255	274	274;298;101;154;171;188;297	3			2	0	12.026	By MS/MS
Q8C3J5;D6RGU3;Q5SRI3	Q8C3J5	6;1;1	6;1;1	6;1;1	Dedicator of cytokinesis protein 2	Dock2		3	6	6	6	3	3	6	6	6	5	2	2	3	3	6	6	6	5	2	2	3	3	6	6	6	5	2	2	5.4	5.4	5.4	211.7	1828	1828;732;1175	1	38			0	38.915	By matching	By matching
Q8C605;Q9WUA3;Q9WUA3-2;D3YUA3;F6YL81	Q8C605;Q9WUA3;Q9WUA3-2	19;19;14;3;3	19;19;14;3;3	17;17;12;3;3	ATP-dependent 6-phosphofructokinase;ATP-dependent 6-phosphofructokinase, platelet type	Pfkp	;;	5	19	19	17	5	4	19	16	14	13	5	2	5	4	19	16	14	13	5	2	4	3	17	14	12	12	5	1	34.2	34.2	30.6	85.546	784	784;784;496;167;183	1.8	23	87	1	0	323.31	By MS/MS	By MS/MS
Q8CDG3-2;A0A0R4J0M9;Q8CDG3	Q8CDG3-2;A0A0R4J0M9;Q8CDG3	4;3;3	4;3;3	4;3;3	Deubiquitinating protein VCIP135	Vcpip1	;;	3	4	4	4	1	0	3	3	0	0	0	0	1	0	3	3	0	0	0	0	1	0	3	3	0	0	0	0	5.8	5.8	5.8	100.37	906	906;1220;1220	1.29	6		1	0	164.67	By MS/MS
Q8CG29;G3V011;P70248;G3UZR3	Q8CG29;G3V011;P70248	32;22;22;4	32;22;22;4	29;19;19;4	Unconventional myosin-If	Myo1f	;;	4	32	32	29	20	24	31	28	30	31	19	23	20	24	31	28	30	31	19	23	18	22	28	25	27	28	17	21	34.8	34.8	34.1	125.21	1098	1098;785;1099;97	1.03	267	7	1	0	323.31	By MS/MS	By MS/MS
Q8CGC7	Q8CGC7	2	2	2	Bifunctional glutamate/proline--tRNA ligase;Glutamate--tRNA ligase;Proline--tRNA ligase	Eprs		1	2	2	2	2	0	2	2	2	1	2	2	2	0	2	2	2	1	2	2	2	0	2	2	2	1	2	2	2.9	2.9	2.9	170.08	1512	1512	1	13			0	16.104	By matching
Q8K1X4	Q8K1X4	30	30	29		Nckap1l		1	30	30	29	26	7	28	9	24	7	21	4	26	7	28	9	24	7	21	4	25	6	27	9	24	7	21	4	34.6	34.6	33.6	128.9	1134	1134	1.11	175	20	1	0	323.31	By MS/MS	By MS/MS
Q8R016;E9PY26;E9Q6V3;E9PZH4	Q8R016;E9PY26	3;2;1;1	3;2;1;1	3;2;1;1	Bleomycin hydrolase	Blmh	;	4	3	3	3	1	0	1	0	2	0	1	1	1	0	1	0	2	0	1	1	1	0	1	0	2	0	1	1	4.4	4.4	4.4	52.511	455	455;179;71;209	1.5	4	1	1	0	17.079	By matching
Q8R0W0	Q8R0W0	2	2	2	Epiplakin	Eppk1		1	2	2	2	0	0	0	1	2	0	0	1	0	0	0	1	2	0	0	1	0	0	0	1	2	0	0	1	2.7	2.7	2.7	723.3	6548	6548	3			4	0	27.008
Q8R4B8-3;Q8R4B8-2;Q8R4B8;Q8R4B8-4	Q8R4B8-3;Q8R4B8-2;Q8R4B8;Q8R4B8-4	2;2;2;1	2;2;2;1	2;2;2;1	NACHT, LRR and PYD domains-containing protein 3	Nlrp3	;;;	4	2	2	2	0	0	2	2	1	1	0	0	0	0	2	2	1	1	0	0	0	0	2	2	1	1	0	0	3.8	3.8	3.8	112.03	976	976;976;1033;829	1	6			0	54.932
Q8R5A3	Q8R5A3	14	12	12	Amyloid beta A4 precursor protein-binding family B member 1-interacting protein	Apbb1ip		1	14	12	12	13	5	14	5	14	7	12	2	11	4	12	4	12	6	10	2	11	4	12	4	12	6	10	2	28.5	26.9	26.9	74.318	670	670	1.25	76	26		0	113.76	By MS/MS	By matching
Q8R5F7-2;Q8R5F7	Q8R5F7-2;Q8R5F7	2;2	2;2	2;2	Interferon-induced helicase C domain-containing protein 1	Ifih1	;	2	2	2	2	0	0	2	1	0	0	0	0	0	0	2	1	0	0	0	0	0	0	2	1	0	0	0	0	3.2	3.2	3.2	110.84	976	976;1025	1	3			0	12.535
Q8VDD5;E9QPE7;O08638-2;O08638;F2Z494;Q8BXF2;B1AR69;G3UW82;Q91Z83;P13542;Q5SX39;P13541;A2AQP0;Q5SX40;A0A140LHX1;E9Q264	Q8VDD5	311;22;19;19;16;6;2;2;2;2;2;2;2;2;1;1	311;22;19;19;16;6;2;2;2;2;2;2;2;2;1;1	276;6;6;6;13;0;0;0;0;0;0;0;0;0;0;0	Myosin-9	Myh9		16	311	311	276	254	260	289	279	293	288	239	239	254	260	289	279	293	288	239	239	224	230	256	246	258	255	214	212	86.1	86.1	80.1	226.37	1960	1960;1938;1938;1972;120;231;1938;1942;1935;1937;1939;1940;1941;1942;120;1925	1.21	5356	566	378	0	323.31	By MS/MS	By MS/MS
27771;27772;27773;27774;27775;27776;27777;27778;27779;27780;27781;27782;27783;27784;27785;27786;27787;27788;27789;27790;27791;27792;27793;27794;27795;27796;27797;27798;27799;27800;27801;27802;27803;27804;27805;27806;27807;27808;27809;27810;27811;27812;27813;27814;27815;27816;28625;28626;28627;28628;28629;28630;28631;28632;28633;28634;28635;28636;28637;28638;28672;28673;28674;28675;28676;28677;286…	144;145;146;147;148;149;150;151;527;528;529;530;531;532;533;534;535;536;591;592;593;594;595;596;597;598;599;600;601;602;603;604;605;606;607;804;805;806;807;808;809;810;811;812;813;814;815;816;817;818;819;820;821;822;823;824;825;826;827;828;829;830;831;832;833;834;835;836;837;838;839;840;841;842;843;844;845;846;847;848;849;850;851;858;859;860;861;862;863;864;865;866;867;868;869;870;871;872;873;874…	145;151;529;536;592;606;821;838;842;859;896;905;984;1005;1007;1017;1065;1139;1149;1360;1396;1397;1479;1501;1673;1678;1684;1701;1747;1753;2130;2134;2144;2155;2248;2250;2612;2616;2630;2679;2708;2842;2856;2858;2873;2893;2921;2928;3090;3256;3259;3264;3332;3389;3463;3612;3659;3731;3745;3750;3762;3829;3833;3850;3860;3909;3920;4018;4129;4136;4565;4657;4671;4990;4996;5024;5031;5079;6411;6424;6553;6556;65…	221;306;307;369;370;371;372;373;374;375;376;377;378;379;380;381;382;383	189;293;296;391;392;393;394;395;396;397;398;399;400;401;402;403;404;405;406;407;408;409;410;411;412;413;414;415;416;417;418;419;420;421;422;423;424;425;426;427;428;429;430;431	60;61;62;63;64;65;66;67;68	91;172;532;569;671;694;704;740;789;790;816;896;917;931;988;1379;1650;1942	75;86;137;146;161;162;318;323;326;329;337;365;484;586;627;658;734;743;871;874;879;941;983;1009;1028;1076;1101;1190;1334;1369;1373;1489;1506;1510;1537;1565;1594;1617;1647;1651;1678;1682;1797;1910	91;172;671;896;917;931;988;1379;1942
Q8VDN2;D3YYN7;A0A0G2JGX4;Q8VCE0;Q6PIC6;Q6PIE5	Q8VDN2	3;1;1;1;1;1	3;1;1;1;1;1	3;1;1;1;1;1	Sodium/potassium-transporting ATPase subunit alpha-1	Atp1a1		6	3	3	3	2	0	3	2	2	2	0	0	2	0	3	2	2	2	0	0	2	0	3	2	2	2	0	0	4.1	4.1	4.1	112.98	1023	1023;947;1026;1053;1013;1020	1.17	10	2		0	75.774	By matching
Q8VEM8;G5E902	Q8VEM8;G5E902	3;2	3;2	3;2	Phosphate carrier protein, mitochondrial	Slc25a3	;	2	3	3	3	2	1	2	3	3	3	1	2	2	1	2	3	3	3	1	2	2	1	2	3	3	3	1	2	13.7	13.7	13.7	39.632	357	357;358	1.96	6	15	5	0	31.907	By MS/MS	By matching
Q8VI94	Q8VI94	3	3	3	2-5-oligoadenylate synthase-like protein 1	Oasl1		1	3	3	3	0	0	3	2	0	0	0	0	0	0	3	2	0	0	0	0	0	0	3	2	0	0	0	0	8.2	8.2	8.2	59.088	511	511	2		5		0	18.767
Q91VU6;D3YVR5;D3Z2V1;D3Z4U8;Q91VU6-2;D3YZ95;D3YZ04;D3YWI9;D6REI5;D6RCG5	Q91VU6;D3YVR5;D3Z2V1;D3Z4U8;Q91VU6-2	3;2;2;2;2;1;1;1;1;1	3;2;2;2;2;1;1;1;1;1	3;2;2;2;2;1;1;1;1;1	DDB1- and CUL4-associated factor 11	Dcaf11	;;;;	10	3	3	3	2	2	0	2	3	2	1	1	2	2	0	2	3	2	1	1	2	2	0	2	3	2	1	1	9.5	9.5	9.5	61.991	549	549;157;203;509;505;51;52;65;71;141	2		13		0	40.468	By MS/MS	By MS/MS
Q91Z25;Q9WV32;F6THG2;F6VVE6;D3Z6S0	Q91Z25;Q9WV32	14;14;6;5;1	14;14;6;5;1	12;12;6;3;1	Actin-related protein 2/3 complex subunit 1B	Arpc1b	;	5	14	14	12	7	9	7	11	12	10	5	5	7	9	7	11	12	10	5	5	6	9	7	9	10	8	5	5	51.9	51.9	45.2	41.498	376	376;372;105;232;56	1.86	11	66		0	207.34	By MS/MS	By MS/MS
Q922F4	Q922F4	10	2	2	Tubulin beta-6 chain	Tubb6		1	10	2	2	5	3	9	8	10	9	3	3	0	0	2	2	2	2	0	0	0	0	2	2	2	2	0	0	26.4	9.2	9.2	50.09	447	447	1.89	1	8		0	21.01	By matching	By matching
Q922J9-3;Q922J9;Q922J9-4;D3Z5W6;D3Z4N9;Q922J9-2	Q922J9-3;Q922J9;Q922J9-4;D3Z5W6;D3Z4N9;Q922J9-2	2;2;2;1;1;1	2;2;2;1;1;1	2;2;2;1;1;1	Fatty acyl-CoA reductase 1	Far1	;;;;;	6	2	2	2	1	0	1	1	2	1	0	0	1	0	1	1	2	1	0	0	1	0	1	1	2	1	0	0	5	5	5	59.296	515	515;515;519;181;206;260	2		6		0	12.35	By matching
Q925I1-2;Q925I1;H3BKI6;V9GWS5	Q925I1-2;Q925I1;H3BKI6	5;5;3;2	5;5;3;2	5;5;3;2	ATPase family AAA domain-containing protein 3	Atad3;Atad3a	;;	4	5	5	5	0	1	2	2	3	5	0	0	0	1	2	2	3	5	0	0	0	1	2	2	3	5	0	0	16.4	16.4	16.4	57.428	512	512;591;211;127	1.92	1	12		0	29.902		By matching
Q99JY9;A0A087WRA1;A0A087WQ14;A0A087WPR6;A0A087WP86;Q641P0-2;Q641P0;A0A087WS98	Q99JY9;A0A087WRA1	15;8;6;2;2;2;2;1	15;8;6;2;2;2;2;1	15;8;6;2;2;2;2;1	Actin-related protein 3	Actr3	;	8	15	15	15	6	8	10	14	14	8	2	0	6	8	10	14	14	8	2	0	6	8	10	14	14	8	2	0	46.9	46.9	46.9	47.357	418	418;216;161;41;155;330;418;129	1.88	11	65	2	0	192.18	By MS/MS	By MS/MS
Q99LD8;G3UZR0;O08972	Q99LD8;G3UZR0;O08972	2;1;1	2;1;1	2;1;1	N(G),N(G)-dimethylarginine dimethylaminohydrolase 2	Ddah2	;;	3	2	2	2	0	0	0	2	2	1	0	0	0	0	0	2	2	1	0	0	0	0	0	2	2	1	0	0	13	13	13	29.645	285	285;157;244	3			5	0	28.209
Q99PV0	Q99PV0	2	2	2	Pre-mRNA-processing-splicing factor 8	Prpf8		1	2	2	2	2	1	2	2	2	2	1	1	2	1	2	2	2	2	1	1	2	1	2	2	2	2	1	1	1.1	1.1	1.1	273.61	2335	2335	1	13			0	11.288	By matching	By matching
Q9CQF3	Q9CQF3	3	3	3	Cleavage and polyadenylation specificity factor subunit 5	Nudt21		1	3	3	3	3	0	0	2	0	0	0	0	3	0	0	2	0	0	0	0	3	0	0	2	0	0	0	0	25.1	25.1	25.1	26.24	227	227	3			5	0	23.642	By MS/MS
Q9CR50;G3UWD8	Q9CR50;G3UWD8	2;1	2;1	2;1	RING finger and CHY zinc finger domain-containing protein 1	Rchy1	;	2	2	2	2	1	1	0	1	2	0	1	1	1	1	0	1	2	0	1	1	1	1	0	1	2	0	1	1	10.3	10.3	10.3	30.014	261	261;221	2		7		0	10.833	By MS/MS	By matching
Q9CR57	Q9CR57	3	3	3	60S ribosomal protein L14	Rpl14		1	3	3	3	0	0	2	3	1	1	0	0	0	0	2	3	1	1	0	0	0	0	2	3	1	1	0	0	15.7	15.7	15.7	23.564	217	217	2.57	1	1	5	0	26.565
Q9CR62;Q5SX46	Q9CR62	3;1	3;1	3;1	Mitochondrial 2-oxoglutarate/malate carrier protein	Slc25a11		2	3	3	3	0	1	1	2	3	0	0	0	0	1	1	2	3	0	0	0	0	1	1	2	3	0	0	0	17.2	17.2	17.2	34.155	314	314;193	2		7		0	66.165		By matching
Q9Z2U0;Q9CWH6	Q9Z2U0;Q9CWH6	2;2	2;2	2;2	Proteasome subunit alpha type-7;Proteasome subunit alpha type-7-like	Psma7;Psma8	;	2	2	2	2	0	0	0	0	2	0	0	0	0	0	0	0	2	0	0	0	0	0	0	0	2	0	0	0	14.5	14.5	14.5	27.855	248	248;250	3			2	0	13.9
Q9CWK3	Q9CWK3	2	2	2	CD2 antigen cytoplasmic tail-binding protein 2	Cd2bp2		1	2	2	2	2	2	2	2	2	0	0	0	2	2	2	2	2	0	0	0	2	2	2	2	2	0	0	0	6.1	6.1	6.1	37.694	342	342	2.05	8	2	9	0	25.806	By MS/MS	By MS/MS
Q9CZU3	Q9CZU3	2	2	2	Superkiller viralicidic activity 2-like 2	Skiv2l2		1	2	2	2	1	2	1	2	0	1	1	1	1	2	1	2	0	1	1	1	1	2	1	2	0	1	1	1	2.7	2.7	2.7	117.64	1040	1040	2	1	9	1	0	11.407	By MS/MS	By MS/MS
Q9D2Q8	Q9D2Q8	2	2	2	Protein S100-A14	S100a14		1	2	2	2	1	0	0	2	2	1	0	0	1	0	0	2	2	1	0	0	1	0	0	2	2	1	0	0	21.2	21.2	21.2	11.599	104	104	3			6	0	312.01	By matching
Q9D8E6	Q9D8E6	5	5	5	60S ribosomal protein L4	Rpl4		1	5	5	5	0	0	5	3	5	5	1	0	0	0	5	3	5	5	1	0	0	0	5	3	5	5	1	0	18.6	18.6	18.6	47.153	419	419	2		19		0	41.444
Q9D8N0	Q9D8N0	19	19	19	Elongation factor 1-gamma	Eef1g		1	19	19	19	13	16	15	13	14	15	14	19	13	16	15	13	14	15	14	19	13	16	15	13	14	15	14	19	48.5	48.5	48.5	50.06	437	437	1.87	58	228	18	0	272.78	By MS/MS	By MS/MS
Q9DB20;F6XVM5;F7D3P8	Q9DB20	3;1;1	3;1;1	3;1;1	ATP synthase subunit O, mitochondrial	Atp5o		3	3	3	3	2	0	0	2	1	0	0	2	2	0	0	2	1	0	0	2	2	0	0	2	1	0	0	2	16.9	16.9	16.9	23.363	213	213;71;176	2.62		3	5	0	20.526	By MS/MS
Q9EPU4	Q9EPU4	2	2	2	Cleavage and polyadenylation specificity factor subunit 1	Cpsf1		1	2	2	2	0	0	2	1	2	1	1	0	0	0	2	1	2	1	1	0	0	0	2	1	2	1	1	0	2.7	2.7	2.7	160.82	1441	1441	1	7			0	32.771
Q9ERG0;Q9ERG0-2	Q9ERG0;Q9ERG0-2	7;6	7;6	7;6	LIM domain and actin-binding protein 1	Lima1	;	2	7	7	7	0	2	3	1	6	3	0	1	0	2	3	1	6	3	0	1	0	2	3	1	6	3	0	1	13.5	13.5	13.5	84.059	753	753;593	1.53	8	9		0	42.139		By matching
Q9EST1;Z4YKL5;Q32M21-3;Q32M21;Q5Y4Y6	Q9EST1;Z4YKL5;Q32M21-3;Q32M21;Q5Y4Y6	2;1;1;1;1	2;1;1;1;1	2;1;1;1;1	Gasdermin-A;Gasdermin-A2;Gasdermin-A3	Gsdma;Gsdma3;Gsdma2	;;;;	5	2	2	2	0	1	0	1	1	1	0	0	0	1	0	1	1	1	0	0	0	1	0	1	1	1	0	0	3.6	3.6	3.6	49.592	446	446;455;132;443;464	2.75		1	3	0	11.662		By MS/MS
Q9JHG7	Q9JHG7	2	2	2	Phosphatidylinositol 4,5-bisphosphate 3-kinase catalytic subunit gamma isoform	Pik3cg		1	2	2	2	0	0	2	2	2	1	0	1	0	0	2	2	2	1	0	1	0	0	2	2	2	1	0	1	3.6	3.6	3.6	126.4	1102	1102	1	9			0	13.334
Q9JHJ0	Q9JHJ0	8	8	8	Tropomodulin-3	Tmod3		1	8	8	8	4	2	3	6	7	6	3	2	4	2	3	6	7	6	3	2	4	2	3	6	7	6	3	2	26.1	26.1	26.1	39.502	352	352	1.95	5	33	3	0	59.709	By MS/MS	By MS/MS
Q9JHU4;F6ZX84	Q9JHU4	34;3	34;3	34;3	Cytoplasmic dynein 1 heavy chain 1	Dync1h1		2	34	34	34	19	19	32	32	32	26	12	9	19	19	32	32	32	26	12	9	19	19	32	32	32	26	12	9	12.1	12.1	12.1	532.04	4644	4644;252	1	215			0	323.31	By MS/MS	By MS/MS
Q9JIF7	Q9JIF7	2	2	2	Coatomer subunit beta	Copb1		1	2	2	2	1	0	2	1	1	0	1	0	1	0	2	1	1	0	1	0	1	0	2	1	1	0	1	0	3	3	3	107.06	953	953	1.17	5	1		0	12.583	By matching
Q9JIK5	Q9JIK5	3	3	3	Nucleolar RNA helicase 2	Ddx21		1	3	3	3	3	1	3	3	3	3	0	0	3	1	3	3	3	3	0	0	3	1	3	3	3	3	0	0	4.9	4.9	4.9	93.55	851	851	1	16			0	17.808	By matching	By matching
Q9JJ28	Q9JJ28	18	18	18	Protein flightless-1 homolog	Flii		1	18	18	18	11	10	15	15	17	16	10	12	11	10	15	15	17	16	10	12	11	10	15	15	17	16	10	12	20.7	20.7	20.7	144.8	1271	1271	1.06	111	7		0	323.31	By MS/MS	By MS/MS
Q9JKF1;A0A0U1RNG5;Q3UQP1;F8VQ29;Q3UQ44	Q9JKF1	33;3;1;1;1	33;3;1;1;1	33;3;1;1;1	Ras GTPase-activating-like protein IQGAP1	Iqgap1		5	33	33	33	26	22	32	30	29	30	16	23	26	22	32	30	29	30	16	23	26	22	32	30	29	30	16	23	33.6	33.6	33.6	188.74	1657	1657;186;734;1632;1575	1.02	240	4		0	323.31	By MS/MS	By MS/MS
Q9JLN9	Q9JLN9	2	2	2	Serine/threonine-protein kinase mTOR	Mtor		1	2	2	2	1	0	2	2	2	2	0	0	1	0	2	2	2	2	0	0	1	0	2	2	2	2	0	0	1.5	1.5	1.5	288.79	2549	2549	1	9			0	12.515	By matching
Q9QXS1-3;Q9QXS1-15;Q9QXS1-10;Q9QXS1-9;Q9QXS1-12;Q9QXS1-11;Q9QXS1-13;Q9QXS1-5;Q9QXS1-16;Q9QXS1-4;Q9QXS1-14;Q9QXS1-6;Q9QXS1-7;Q9QXS1-8;Q9QXS1-2;Q9QXS1;E9Q3W4;F6R059;A0A0R4J218;A0A0R4J223;E9Q9J6;A0A0R4J221;E9PW24	Q9QXS1-3;Q9QXS1-15;Q9QXS1-10;Q9QXS1-9;Q9QXS1-12;Q9QXS1-11;Q9QXS1-13;Q9QXS1-5;Q9QXS1-16;Q9QXS1-4;Q9QXS1-14;Q9QXS1-6;Q9QXS1-7;Q9QXS1-8;Q9QXS1-2;Q9QXS1;E9Q3W4	144;142;142;142;142;142;142;142;142;142;142;142;142;142;142;142;141;51;15;14;14;14;13	144;142;142;142;142;142;142;142;142;142;142;142;142;142;142;142;141;51;15;14;14;14;13	144;142;142;142;142;142;142;142;142;142;142;142;142;142;142;142;141;51;15;14;14;14;13	Plectin	Plec	;;;;;;;;;;;;;;;;	23	144	144	144	51	81	139	136	129	125	113	113	51	81	139	136	129	125	113	113	51	81	139	136	129	125	113	113	37.5	37.5	37.5	517.28	4543	4543;4449;4511;4516;4521;4526;4534;4543;4544;4548;4550;4572;4577;4589;4686;4691;4386;1646;964;661;676;702;499	1.01	932	4	3	0	323.31	By MS/MS	By MS/MS
Q9QXX4	Q9QXX4	2	2	2	Calcium-binding mitochondrial carrier protein Aralar2	Slc25a13		1	2	2	2	0	0	2	1	2	1	0	0	0	0	2	1	2	1	0	0	0	0	2	1	2	1	0	0	5.2	5.2	5.2	74.466	676	676	2		6		0	21.197
Q9QZE5;Q9QXK3-3	Q9QZE5	4;1	4;1	3;0	Coatomer subunit gamma-1	Copg1		2	4	4	3	3	2	4	4	4	4	0	0	3	2	4	4	4	4	0	0	2	1	3	3	3	3	0	0	7.2	7.2	5.8	97.512	874	874;382	1.17	20	4		0	73.998	By matching	By matching
Q9R112;F6ZKZ3;H3BLH2	Q9R112;F6ZKZ3	5;3;2	5;3;2	5;3;2	Sulfide:quinone oxidoreductase, mitochondrial	Sqrdl	;	3	5	5	5	2	0	3	4	5	4	0	1	2	0	3	4	5	4	0	1	2	0	3	4	5	4	0	1	19.6	19.6	19.6	50.282	450	450;300;193	2		19		0	37.993	By matching
Q9R1P4;A0A1B0GS70	Q9R1P4;A0A1B0GS70	2;1	2;1	2;1	Proteasome subunit alpha type-1	Psma1	;	2	2	2	2	0	0	0	0	2	1	0	1	0	0	0	0	2	1	0	1	0	0	0	0	2	1	0	1	11.4	11.4	11.4	29.546	263	263;238	2.5		2	2	0	18.867
Q9WTI7-3;Q9WTI7;Q9WTI7-4;Q5ND45	Q9WTI7-3;Q9WTI7;Q9WTI7-4	50;49;42;3	50;49;42;3	2;1;1;1	Unconventional myosin-Ic	Myo1c	;;	4	50	50	2	35	36	46	43	50	47	23	34	35	36	46	43	50	47	23	34	2	1	2	1	2	1	1	1	49.6	49.6	1.9	119.88	1044	1044;1063;963;80	1.12	343	41	3	0	323.31	By MS/MS	By MS/MS
Q9WTK5	Q9WTK5	8	8	8	Nuclear factor NF-kappa-B p100 subunit;Nuclear factor NF-kappa-B p52 subunit	Nfkb2		1	8	8	8	1	0	8	8	0	0	1	4	1	0	8	8	0	0	1	4	1	0	8	8	0	0	1	4	15	15	15	96.831	899	899	1.11	24	3		0	79.866	By matching
Q9WU62-2;Q9WU62	Q9WU62-2;Q9WU62	2;2	2;2	2;2	Inner centromere protein	Incenp	;	2	2	2	2	0	0	0	0	2	2	0	0	0	0	0	0	2	2	0	0	0	0	0	0	2	2	0	0	4.2	4.2	4.2	100.77	876	876;880	2		4		0	20.191
Q9WUM4;E9PX03;E9PZJ0;E9PVJ1;B9EIZ7;Q920M5-3;Q920M5-2;Q920M5;Q920M5-4	Q9WUM4	7;2;1;1;1;1;1;1;1	7;2;1;1;1;1;1;1;1	7;2;1;1;1;1;1;1;1	Coronin-1C	Coro1c		9	7	7	7	0	2	3	6	7	6	1	3	0	2	3	6	7	6	1	3	0	2	3	6	7	6	1	3	18.1	18.1	18.1	53.12	474	474;159;66;85;432;431;471;471;472	1.71	11	27		0	131.19		By matching
Q9Z2U1;D3YX79	Q9Z2U1;D3YX79	2;1	2;1	2;1	Proteasome subunit alpha type-5;Proteasome subunit alpha type	Psma5;Gm8394	;	2	2	2	2	1	1	0	1	1	1	0	1	1	1	0	1	1	1	0	1	1	1	0	1	1	1	0	1	14.1	14.1	14.1	26.411	241	241;241	2.29	2	1	4	0	11.278	By matching	By matching
REV__Q62219-9;REV__Q62219-7;REV__Q62219-10;REV__Q62219-5;REV__Q62219-4;REV__E9Q1D5;REV__Q62219-2;REV__Q62219;REV__Q62219-3	REV__Q62219-9;REV__Q62219-7;REV__Q62219-10;REV__Q62219-5;REV__Q62219-4;REV__E9Q1D5;REV__Q62219-2;REV__Q62219;REV__Q62219-3	2;1;1;1;1;1;1;1;1	2;1;1;1;1;1;1;1;1	2;1;1;1;1;1;1;1;1			;;;;;;;;	9	2	2	2	1	1	1	1	1	0	1	0	1	1	1	1	1	0	1	0	1	1	1	1	1	0	1	0	0	0	0	43.798	399	399;350;351;402;415;422;444;461;483	1.75	5		3	0.0029499	10.8	By matching	By matching
[truncated: 65 more columns]

## Sheet: fold change calculation
		Exp1				Exp2			Exp1 and Exp 2		Exp 1				Exp 2			Exp1 and Exp 2
		iDC - untreated	iDC - inhibitor	iDC untreated/inhibitor		iDC - untreated	iDC - inhibitor		iDC untreated/inhibitor		mDC - untreated	mDC - inhibitor	mDC untreated/inhibitor		mDC - untreated	mDC - inhibitor	mDC untreated/inhibitor	mDC untreated/inhibitor
Protein names	Gene names	LFQ intensity Exp1_Lane1	LFQ intensity Exp1_Lane2			LFQ intensity Exp2_Lane1	LFQ intensity Exp2_Lane2		Average		LFQ intensity Exp1_Lane3	LFQ intensity Exp1_Lane4			LFQ intensity Exp2_Lane3	LFQ intensity Exp2_Lane4		Average
Myosin-9	Myh9	3088100000	6316800000	0.488871		10068000000	10527000000	0.956398	0.722634		7394800000	6361700000	1.16239		3578400000	6189300000	0.578159	0.870276
Plectin	Plec	17716000	41529000	0.426593		58600000	65807000	0.890483	0.658538		143950000	123140000	1.16899		162430000	193150000	0.840953	1.00497
Unconventional myosin-Ic	Myo1c	40990000	83282000	0.492183		114200000	118300000	0.965342	0.728763		119750000	99207000	1.20707		45336000	74226000	0.610783	0.908928
Actin, cytoplasmic 1;Actin, cytoplasmic 1, N-terminally processed	Actb	607890000	483450000	1.2574		1126600000	1065500000	1.05734	1.15737		920470000	1317100000	0.698861		393860000	838470000	0.469737	0.584299
Desmoplakin	Dsp	35138000	28624000	1.22757		34167000	21944000	1.55701	1.39229		4330500	26912000	0.160913		21924000	28810000	0.760986	0.46095
Unconventional myosin-Ig	Myo1g	29591000	51800000	0.571255		63137000	57399000	1.09997	0.835611		116070000	94272000	1.23122		26348000	37479000	0.703007	0.967116
Unconventional myosin-If	Myo1f	21737000	36666000	0.592838		54934000	50321000	1.09167	0.842255		54375000	42060000	1.2928		25731000	45039000	0.571305	0.93205
Ras GTPase-activating-like protein IQGAP1	Iqgap1	11172000	15809000	0.706686		17177000	14446000	1.18905	0.947867		35930000	28857000	1.24511		12665000	12968000	0.976635	1.11087
Junction plakoglobin	Jup	42889000	41904000	1.02351		34932000	48077000	0.726584	0.875045		5703700	43462000	0.131234		27571000	31157000	0.884905	0.50807
Cytoplasmic dynein 1 heavy chain 1	Dync1h1	8267300	8842900	0.934908		8953000	10192000	0.878434	0.906671		18172000	14168000	1.28261		5869800	4556800	1.28814	1.28537
Gelsolin	Gsn	31450000	22102000	1.42295		71689000	56900000	1.25991	1.34143		88946000	60414000	1.47227		18731000	27511000	0.680855	1.07656
Cytoplasmic FMR1-interacting protein 1	Cyfip1	262710000	14397000	18.2476		84547000	6107400	13.8434	16.0455		204160000	14744000	13.847		327070000	23959000	13.6512	13.7491
Elongation factor 1-gamma	Eef1g	65410000	46565000	1.4047		32766000	55967000	0.585452	0.995078		57767000	50788000	1.13741		99182000	60525000	1.63869	1.38805
Supervillin	Svil	2703100	4923000	0.549076		7838600	7492900	1.04614	0.797606		4171500	4340100	0.961153		1978500	4782700	0.413678	0.687416
CAD protein;Glutamine-dependent carbamoyl-phosphate synthase;Aspartate carbamoyltransferase;Dihydroorotase	Cad	6204200	8994500	0.689777		8804000	8018700	1.09793	0.893855		16709000	14792000	1.1296		4885200	5971100	0.818141	0.973869
Vasodilator-stimulated phosphoprotein	Vasp	1865700000	2150700000	0.867485		1187600000	2761400000	0.430072	0.648778		2068300000	2019800000	1.02401		4277700000	2707600000	1.57989	1.30195
Tubulin beta-5 chain	Tubb5	35653000	25454000	1.40068		69748000	40270000	1.73201	1.56635		56250000	55576000	1.01213		19572000	22222000	0.880749	0.946438
Spectrin alpha chain, non-erythrocytic 1	Sptan1	710220	2999600	0.236772		4130200	5964900	0.692417	0.464594		1329200	1816000	0.731938		0	0	#DIV/0!	#DIV/0!
Unconventional myosin-Ie	Myo1e	4377400	8798800	0.4975		10308000	9224200	1.1175	0.807497		8420200	7484000	1.12509		3714000	8201100	0.452866	0.78898
Filamin-A	Flna	2677700	3877500	0.690574		7047800	5431200	1.29765	0.994112		10335000	9251800	1.11708		2280600	7450700	0.306092	0.711586
Annexin A2;Annexin	Anxa2	6580900	6141500	1.07155		5890300	3353300	1.75657	1.41406		3155500	4805500	0.656643		3819800	5805100	0.658008	0.657326
Heat shock cognate 71 kDa protein	Hspa8	4747800	3676200	1.2915		7419700	7270700	1.02049	1.15599		12160000	6662100	1.82525		7144500	3759400	1.90044	1.86284
Protein diaphanous homolog 1	Diap1;Diaph1	217160000	888270	244.475		76048000	220140	345.453	294.964		115130000	506080	227.494		208630000	508360	410.398	318.946
Protein flightless-1 homolog	Flii	5325300	9420900	0.565264		18255000	16071000	1.1359	0.850581		14881000	12698000	1.17192		7907900	15775000	0.501293	0.836605
	Wdfy4	2641700	3337900	0.791426		3687100	2977500	1.23832	1.01487		4365700	3681600	1.18582		1278800	0	#DIV/0!	#DIV/0!
Actin-related protein 2/3 complex subunit 1B	Arpc1b	2191100	2404400	0.911288		4988900	5644400	0.883867	0.897577		4381900	5673100	0.7724		1819300	1035300	1.75727	1.26483
Tubulin alpha-1C chain	Tuba1c	24796000	16688000	1.48586		37806000	33545000	1.12702	1.30644		47949000	49631000	0.96611		14031000	12693000	1.10541	1.03576
Glutathione S-transferase Mu 1	Gstm1	115790000	12555000	9.22262		20460000	10344000	1.97796	5.60029		4692900	15041000	0.312007		7452200	13125000	0.567787	0.439897
Spectrin beta chain, non-erythrocytic 1	Sptbn1	752200	1970900	0.381653		2914800	4110500	0.709111	0.545382		1235700	1357700	0.910142		0	0	#DIV/0!	#DIV/0!
Actin-related protein 3	Actr3	5089400	4522800	1.12528		6630000	8217400	0.806825	0.96605		8535300	7436400	1.14777		5081300	0	#DIV/0!	#DIV/0!
Elongation factor 1-alpha 1;Elongation factor 1-alpha 2	Eef1a1;Eef1a2	48646000	18493000	2.63051		21471000	15079000	1.4239	2.0272		19066000	20430000	0.933235		26711000	23264000	1.14817	1.0407
DNA damage-binding protein 1	Ddb1	5751200	6491300	0.885986		3682400	2607300	1.41234	1.14916		2664300	2634200	1.01143		3260800	4347400	0.750058	0.880742
Zyxin	Zyx	137640000	12871000	10.6938		74825000	9940800	7.52706	9.11043		91298000	7871400	11.5987		129030000	12090000	10.6725	11.1356
	Nckap1l	72609000	2748700	26.4158		33676000	1083000	31.0951	28.7554		70626000	2301800	30.6829		109960000	305900	359.464	195.073
	Akap13	1526600	2102200	0.726192		1938000	2516900	0.769995	0.748093		5404400	5382700	1.00403		2374500	3983100	0.596144	0.800088
F-actin-capping protein subunit alpha-2	Capza2	4054800	3762900	1.07757		10270000	7551400	1.36001	1.21879		4669600	8451800	0.552498		2948900	5485900	0.537542	0.54502
Myosin light polypeptide 6	Myl6	35803000	9427200	3.79784		32002000	61248000	0.522499	2.16017		7656400	78821000	0.0971365		21510000	33893000	0.634644	0.36589
Unconventional myosin-XVIIIa	Myo18a	0	2452900	0		2858700	2844200	1.0051	0.502549		2520300	2775300	0.908118		0	0	#DIV/0!	#DIV/0!
Lymphocyte-specific protein 1	Lsp1	2287300	2295200	0.996558		8189500	3595100	2.27796	1.63726		3970100	7268300	0.546221		2694700	3534700	0.762356	0.654289
E3 ubiquitin-protein ligase RNF213	Rnf213	542510	539280	1.00599		807070	629390	1.28231	1.14415		39182000	20472000	1.91393		2298700	2096200	1.0966	1.50527
Nucleoside diphosphate kinase;Nucleoside diphosphate kinase A;Nucleoside diphosphate kinase B	Gm20390;Nme1;Nme2	20296000	19902000	1.0198		2824300	0	#DIV/0!	#DIV/0!		95104000	12941000	7.34905		0	1511700	0	3.67452
Formin-like protein 1	Fmnl1	11978000	2581100	4.64066		4612900	2669100	1.72826	3.18446		7655700	4109800	1.86279		12361000	4211500	2.93506	2.39893
	Inpp5a	22835000	4131800	5.52665		404760	578170	0.700071	3.11336		2308800	580200	3.97932		939850	0	#DIV/0!	#DIV/0!
	Raph1	28698000	1426200	20.122		3620400	0	#DIV/0!	#DIV/0!		28833000	918160	31.403		51076000	0	#DIV/0!	#DIV/0!
Actin-related protein 2	Actr2	0	694170	0		2022700	1699400	1.19024	0.595122		1774800	1399200	1.26844		681720	843660	0.808051	1.03824
	Ahnak	0	1392000	0		1400300	1020300	1.37244	0.68622		9957900	3849200	2.58701		0	0	#DIV/0!	#DIV/0!
Ubiquitin-60S ribosomal protein L40;Ubiquitin;60S ribosomal protein L40;Ubiquitin-40S ribosomal protein S27a;Ubiquitin;40S ribosomal protein S27a;Polyubiquitin-B;Ubiquitin;Polyubiquitin-C;Ubiquitin;Ubiquitin-related 1;Ubiquitin-related 2	Gm8797;Uba52;Kxd1;Ubc;Ubb;Rps27a;Gm7808	11124000	15445000	0.720233		4978700	27712000	0.179659	0.449946		10884000	10060000	1.08191		16169000	22696000	0.712416	0.897162
Interferon-induced very large GTPase 1	Gvin1	369280	492960	0.749107		273170	238920	1.14335	0.94623		27737000	16696000	1.6613		417600	552210	0.756234	1.20877
F-actin-capping protein subunit beta	Capzb	2456900	3083900	0.796686		7606700	5989300	1.27005	1.03337		3377500	6882900	0.490709		1881300	6043700	0.311283	0.400996
78 kDa glucose-regulated protein	Hspa5	2086700	2351600	0.887353		2048500	2066000	0.99153	0.939441		1998400	1210900	1.65034		3310300	1670100	1.9821	1.81622
	Dnajc13	1232200	1386900	0.888456		1081900	927900	1.16597	1.02721		3095900	3102000	0.998034		1594300	1162500	1.37144	1.18474
Heat shock protein HSP 90-beta	Hsp90ab1	3191200	2919400	1.0931		1823100	2223300	0.819997	0.956549		6103500	3542700	1.72284		1588200	1122400	1.415	1.56892
	Tpm3-rs7;Tpm3	4967100	3246600	1.52994		35500000	23777000	1.49304	1.51149		8648600	13440000	0.643497		7648700	12508000	0.611505	0.627501
ATP-dependent 6-phosphofructokinase;ATP-dependent 6-phosphofructokinase, platelet type	Pfkp	1689100	1067300	1.58259		4210100	5200000	0.809635	1.19611		11673000	6391300	1.82639		1325600	3547000	0.373724	1.10006
F-actin-capping protein subunit alpha-1	Capza1	5373500	3285800	1.63537		8997100	5102100	1.76341	1.69939		4082400	6056700	0.67403		2917100	5575900	0.523162	0.598596
Peroxiredoxin-1	Prdx1	3460100	1831200	1.88953		2205300	1817600	1.2133	1.55141		1706000	7381500	0.231118		1973200	6582700	0.299755	0.265437
Abl interactor 1	Abi1	11559000	639400	18.0779		5966500	486460	12.2651	15.1715		5934300	480110	12.3603		8801200	883790	9.95847	11.1594
Amyloid beta A4 precursor protein-binding family B member 1-interacting protein	Apbb1ip	52847000	1460700	36.1792		22061000	729120	30.257	33.2181		26229000	872360	30.0667		28508000	183040	155.747	92.907
Vimentin	Vim	0	2571000	0		4935400	5148900	0.958535	0.479267		5775300	4383600	1.31748		8455700	9954600	0.849426	1.08345
Malate dehydrogenase, mitochondrial	Mdh2	346910	2008900	0.172687		453420	314660	1.44098	0.806835		748140	350120	2.13681		0	0	#DIV/0!	#DIV/0!
Coatomer subunit alpha;Coatomer subunit alpha;Xenin;Proxenin	Copa	1119000	1845200	0.606438		1771100	1745000	1.01496	0.810698		3025400	1925700	1.57107		1482500	1640600	0.903633	1.23735
Tyrosine-protein kinase;Tyrosine-protein kinase JAK2	Jak2	750420	1095800	0.684815		1016600	1061100	0.958062	0.821439		1734000	2374600	0.730228		1027500	1157600	0.887612	0.80892
ATP synthase subunit alpha;ATP synthase subunit alpha, mitochondrial	Atp5a1	1714400	2401700	0.713828		1635700	1727500	0.94686	0.830344		4350100	2305400	1.88692		1261700	1345900	0.93744	1.41218
Protein-methionine sulfoxide oxidase MICAL1	Mical1	1076200	1449000	0.742719		1354000	1403000	0.965075	0.853897		1675200	1397000	1.19914		0	0	#DIV/0!	#DIV/0!
Alpha-actinin-4	Actn4	1473400	1747200	0.843292		1464700	1153400	1.2699	1.05659		3329300	3085800	1.07891		0	996010	0	0.539455
Rho guanine nucleotide exchange factor 2	Arhgef2	1252700	1456500	0.860076		1524200	2225500	0.68488	0.772478		6128500	3920800	1.56307		2410800	2026600	1.18958	1.37633
E3 ubiquitin-protein ligase UBR4	Ubr4	541360	565970	0.956517		501880	0	#DIV/0!	#DIV/0!		2354000	1189300	1.97932		0	0	#DIV/0!	#DIV/0!
Glyceraldehyde-3-phosphate dehydrogenase	Gapdh;Gm3839;Gm7293	3693400	3298600	1.11969		2456700	2130100	1.15333	1.13651		3252600	3375900	0.963476		2553100	4265100	0.598603	0.78104
Dedicator of cytokinesis protein 2	Dock2	1035500	918470	1.12742		1979000	1864600	1.06135	1.09439		2465600	1947800	1.26584		1214600	1168100	1.03981	1.15282
Tubulin beta-4B chain;Tubulin beta-4A chain	Tubb4b;Tubb4a	2552500	2175800	1.17313		4027800	3136800	1.28405	1.22859		4280500	3303100	1.2959		0	2914900	0	0.647952
Plakophilin-1	Pkp1	4733900	3949900	1.19849		3007800	4816100	0.62453	0.911508		561940	3371100	0.166693		2265600	2445700	0.926361	0.546527
Proto-oncogene vav	Vav1	765760	499480	1.53311		664170	496980	1.33641	1.43476		1789200	936370	1.91078		0	0	#DIV/0!	#DIV/0!
ADP/ATP translocase 2;ADP/ATP translocase 2, N-terminally processed	Slc25a5	13081000	5880000	2.22466		22794000	13793000	1.65258	1.93862		11964000	20142000	0.593983		3169800	4671900	0.678482	0.636232
Glutathione S-transferase P 1	Gstp1	43173000	6632100	6.5097		5524500	5417100	1.01983	3.76476		5068300	19581000	0.258838		11215000	32534000	0.344716	0.301777
Centrosomal protein of 112 kDa	Cep112	0	0	#DIV/0!		0	0	#DIV/0!	#DIV/0!		0	0	#DIV/0!		0	2464900	0	#DIV/0!
Hemoglobin subunit beta-1	Hbb-bs;Hbbt1;Hbb-b1	0	1355400	0		0	0	#DIV/0!	#DIV/0!		0	0	#DIV/0!		0	0	#DIV/0!	#DIV/0!
Zonadhesin	Zan	0	551530	0		0	0	#DIV/0!	#DIV/0!		0	0	#DIV/0!		0	0	#DIV/0!	#DIV/0!
Ryanodine receptor 2	Ryr2	0	0	#DIV/0!		0	0	#DIV/0!	#DIV/0!		0	17947000	0		0	0	#DIV/0!	#DIV/0!
Triple functional domain protein	Trio	0	424020	0		0	0	#DIV/0!	#DIV/0!		786020	548240	1.43372		0	0	#DIV/0!	#DIV/0!
Superkiller viralicidic activity 2-like 2	Skiv2l2	0	13595000	0		0	0	#DIV/0!	#DIV/0!		0	77198000	0		0	0	#DIV/0!	#DIV/0!
Coronin-1C	Coro1c	0	829630	0		6441200	10931000	0.58926	0.29463		1749300	1259700	1.38866		0	1075300	0	0.694332
Actin-related protein 2/3 complex subunit 2	Arpc2	0	512730	0		1180400	1758300	0.67133	0.335665		827240	1371600	0.60312		0	0	#DIV/0!	#DIV/0!
Exportin-1	Xpo1	0	451510	0		526740	762870	0.690472	0.345236		514590	479950	1.07217		0	0	#DIV/0!	#DIV/0!
LIM domain and actin-binding protein 1	Lima1	0	419310	0		597060	736710	0.810441	0.405221		562180	0	#DIV/0!		0	0	#DIV/0!	#DIV/0!
Histidine ammonia-lyase	Hal	0	420600	0		451820	403120	1.12081	0.560404		0	272920	0		0	0	#DIV/0!	#DIV/0!
Cingulin-like protein 1	Cgnl1	0	570320	0		763460	590120	1.29374	0.646868		396220	372710	1.06308		0	0	#DIV/0!	#DIV/0!
	Nr3c2	0	6981400	0		1915100	0	#DIV/0!	#DIV/0!		6278200	6627400	0.94731		8710000	11206000	0.777262	0.862286
Lysozyme C-1;Lysozyme C-2	Lyz1;Lyz2	0	808940	0		4592100	0	#DIV/0!	#DIV/0!		0	487030	0		4071400	0	#DIV/0!	#DIV/0!
14-3-3 protein zeta/delta	Ywhaz	0	353770	0		1095800	0	#DIV/0!	#DIV/0!		0	359160	0		0	0	#DIV/0!	#DIV/0!
Tropomodulin-3	Tmod3	1228800	2929800	0.419414		6445500	6093800	1.05771	0.738564		4078400	3491400	1.16813		1451000	2212600	0.65579	0.911958
Myosin-14	Myh14	36100000	84335000	0.428055		82541000	49609000	1.66383	1.04594		88468000	96423000	0.917499		7989200	0	#DIV/0!	#DIV/0!
Heterogeneous nuclear ribonucleoprotein M	Hnrnpm	290800	536040	0.542497		929010	1335600	0.695575	0.619036		1332300	374460	3.55792		0	0	#DIV/0!	#DIV/0!
CD2 antigen cytoplasmic tail-binding protein 2	Cd2bp2	2215900	3396100	0.652484		346880	0	#DIV/0!	#DIV/0!		11773000	1338600	8.79501		0	0	#DIV/0!	#DIV/0!
Peroxiredoxin-4	Prdx4	519570	780930	0.665322		0	0	#DIV/0!	#DIV/0!		0	0	#DIV/0!		0	0	#DIV/0!	#DIV/0!
Fructose-bisphosphate aldolase;Fructose-bisphosphate aldolase A	Aldoa;Aldoart2	433730	639070	0.678689		376630	725370	0.519225	0.598957		1162700	613130	1.89634		0	934030	0	0.948168
Unconventional myosin-Id	Myo1d	357940	515560	0.694274		480100	514880	0.93245	0.813362		463690	466390	0.994211		0	0	#DIV/0!	#DIV/0!
	Pi4ka	422640	593870	0.711671		198090	763300	0.259518	0.485594		1373100	1102800	1.2451		0	0	#DIV/0!	#DIV/0!
Neurobeachin-like protein 2	Nbeal2	680000	769630	0.883541		678810	676770	1.00301	0.943278		841180	727680	1.15598		0	0	#DIV/0!	#DIV/0!
Pyruvate kinase PKM	Pkm	1010300	1071800	0.94262		953900	2684200	0.355376	0.648998		0	1015700	0		0	792680	0	0
Elongation factor 2	Eef2	791500	805340	0.982815		538460	914560	0.588764	0.785789		1696800	850000	1.99624		0	1062400	0	0.998118
Alpha-enolase;Enolase	Eno1	3209400	2889400	1.11075		2622200	0	#DIV/0!	#DIV/0!		2500800	2749400	0.90958		5836400	0	#DIV/0!	#DIV/0!
Myb-binding protein 1A	Mybbp1a	1085700	956060	1.1356		1486900	1440400	1.03228	1.08394		1440000	1218300	1.18197		0	0	#DIV/0!	#DIV/0!
Catalase	Cat	1686100	1471700	1.14568		873180	1814400	0.48125	0.813466		0	1202600	0		0	0	#DIV/0!	#DIV/0!
Ena/VASP-like protein	Evl	547630	395590	1.38434		300730	0	#DIV/0!	#DIV/0!		0	382680	0		0	0	#DIV/0!	#DIV/0!
DDB1- and CUL4-associated factor 11	Dcaf11	618740	379220	1.63161		470310	527760	0.891144	1.26138		0	361630	0		0	0	#DIV/0!	#DIV/0!
Actin, alpha skeletal muscle;Actin, alpha cardiac muscle 1;Actin, gamma-enteric smooth muscle;Actin, aortic smooth muscle	Acta1;Actc1;Actg2;Acta2	4202600	1861900	2.25716		7182700	1611900	4.45605	3.3566		3776800	4320500	0.874158		0	3547300	0	0.437079
Guanine nucleotide-binding protein G(i) subunit alpha-2	Gnai2	1035700	440010	2.35381		997880	883060	1.13003	1.74192		1065000	692250	1.53846		720620	578280	1.24614	1.3923
Coatomer subunit gamma-1	Copg1	1323500	559460	2.36567		924750	740100	1.24949	1.80758		2973800	1758600	1.691		0	0	#DIV/0!	#DIV/0!
ATP-dependent RNA helicase A	Dhx9	1010800	0	#DIV/0!		381050	0	#DIV/0!	#DIV/0!		0	0	#DIV/0!		0	0	#DIV/0!	#DIV/0!
Protein enabled homolog	Enah	759330	0	#DIV/0!		442330	0	#DIV/0!	#DIV/0!		0	410600	0		0	0	#DIV/0!	#DIV/0!
F-box only protein 50	Nccrp1	0	0	#DIV/0!		0	836410	0	#DIV/0!		0	0	#DIV/0!		0	0	#DIV/0!	#DIV/0!
Dedicator of cytokinesis protein 7	Dock7	0	0	#DIV/0!		0	0	#DIV/0!	#DIV/0!		5880000	6210900	0.946723		0	0	#DIV/0!	#DIV/0!
NFX1-type zinc finger-containing protein 1	Znfx1	0	0	#DIV/0!		0	0	#DIV/0!	#DIV/0!		0	73441	0		0	0	#DIV/0!	#DIV/0!
Obscurin	Obscn	0	0	#DIV/0!		0	0	#DIV/0!	#DIV/0!		0	0	#DIV/0!		1219900	0	#DIV/0!	#DIV/0!
Gem-associated protein 5	Gemin5	0	0	#DIV/0!		0	0	#DIV/0!	#DIV/0!		0	0	#DIV/0!		904550	0	#DIV/0!	#DIV/0!
Protein-tyrosine-phosphatase;Tyrosine-protein phosphatase non-receptor type 22	Ptpn22	0	0	#DIV/0!		0	0	#DIV/0!	#DIV/0!		0	0	#DIV/0!		0	3151600	0	#DIV/0!
E3 ubiquitin-protein ligase RNF8	Rnf8;Gm28043	0	0	#DIV/0!		0	0	#DIV/0!	#DIV/0!		0	0	#DIV/0!		3077600	0	#DIV/0!	#DIV/0!
	9930021J03Rik	0	0	#DIV/0!		0	0	#DIV/0!	#DIV/0!		0	5602800	0		0	0	#DIV/0!	#DIV/0!
26S proteasome non-ATPase regulatory subunit 3	Psmd3	0	0	#DIV/0!		0	0	#DIV/0!	#DIV/0!		574050	0	#DIV/0!		0	0	#DIV/0!	#DIV/0!
Antigen peptide transporter 1	Tap1	0	0	#DIV/0!		0	795100	0	#DIV/0!		2437000	1192200	2.04412		0	0	#DIV/0!	#DIV/0!
Histone H1.4;Histone H1t;Histone H1.2;Histone H1.3	Hist1h1e;Hist1h1t;Hist1h1c;Hist1h1d	0	0	#DIV/0!		0	0	#DIV/0!	#DIV/0!		0	226660	0		0	0	#DIV/0!	#DIV/0!
Ubiquitin carboxyl-terminal hydrolase;Probable ubiquitin carboxyl-terminal hydrolase FAF-X	Usp9x;Usp9y	0	0	#DIV/0!		0	0	#DIV/0!	#DIV/0!		0	0	#DIV/0!		90504	0	#DIV/0!	#DIV/0!
Plexin-D1	Plxnd1	0	0	#DIV/0!		0	0	#DIV/0!	#DIV/0!		658100	483130	1.36216		0	0	#DIV/0!	#DIV/0!
A disintegrin and metalloproteinase with thrombospondin motifs 12	Adamts12	0	0	#DIV/0!		0	0	#DIV/0!	#DIV/0!		0	19884000	0		0	0	#DIV/0!	#DIV/0!
Beta-actin-like protein 2	Actbl2	0	0	#DIV/0!		0	0	#DIV/0!	#DIV/0!		0	433180000	0		0	0	#DIV/0!	#DIV/0!
RING finger and CHY zinc finger domain-containing protein 1	Rchy1	0	0	#DIV/0!		0	0	#DIV/0!	#DIV/0!		0	0	#DIV/0!		0	15952000	0	#DIV/0!
Gasdermin-A;Gasdermin-A2;Gasdermin-A3	Gsdma;Gsdma3;Gsdma2	0	175400	0		0	0	#DIV/0!	#DIV/0!		0	0	#DIV/0!		0	0	#DIV/0!	#DIV/0!
Actin, cytoplasmic 2;Actin, cytoplasmic 2, N-terminally processed	Actg1	0	0	#DIV/0!		16301000	38085000	0.428016	#DIV/0!		20987000	0	#DIV/0!		0	0	#DIV/0!	#DIV/0!
60S ribosomal protein L6	Gm5428;Rpl6	0	0	#DIV/0!		2272400	4703200	0.48316	#DIV/0!		8060300	1005500	8.01621		1430000	0	#DIV/0!	#DIV/0!
Unconventional myosin-Ib	Myo1b	0	0	#DIV/0!		759940	1085000	0.700406	#DIV/0!		883540	844640	1.04606		0	0	#DIV/0!	#DIV/0!
D-3-phosphoglycerate dehydrogenase	Phgdh	0	0	#DIV/0!		1898500	2635200	0.720439	#DIV/0!		2267100	2527000	0.897151		0	2471100	0	0.448575
Tyrosine-protein phosphatase non-receptor type 6	Ptpn6	0	0	#DIV/0!		1561200	2030100	0.769026	#DIV/0!		3178700	1880600	1.69026		0	0	#DIV/0!	#DIV/0!
	Nup205	0	0	#DIV/0!		448120	550800	0.81358	#DIV/0!		417920	367560	1.13701		0	0	#DIV/0!	#DIV/0!
Coronin;Coronin-2A	Coro2a	0	0	#DIV/0!		2483800	3017100	0.823241	#DIV/0!		1709900	1133400	1.50865		0	1026100	0	0.754323
Vacuolar protein sorting-associated protein 16 homolog	Vps16	0	0	#DIV/0!		280170	301060	0.930612	#DIV/0!		0	371190	0		0	0	#DIV/0!	#DIV/0!
Proteasome-associated protein ECM29 homolog	AI314180;Ecm29	0	0	#DIV/0!		477270	509460	0.936815	#DIV/0!		738420	564200	1.30879		0	0	#DIV/0!	#DIV/0!
ATPase family AAA domain-containing protein 3	Atad3;Atad3a	0	0	#DIV/0!		655560	642090	1.02098	#DIV/0!		462650	0	#DIV/0!		0	0	#DIV/0!	#DIV/0!
Plastin-2	Lcp1	0	0	#DIV/0!		541340	505590	1.07071	#DIV/0!		742830	488580	1.52039		0	461420	0	0.760193
Sarcoplasmic/endoplasmic reticulum calcium ATPase 2;Calcium-transporting ATPase;Sarcoplasmic/endoplasmic reticulum calcium ATPase 3	Atp2a2;Atp2a3	0	0	#DIV/0!		574240	504350	1.13857	#DIV/0!		527180	0	#DIV/0!		0	0	#DIV/0!	#DIV/0!
Myosin-10	Myh10	0	0	#DIV/0!		3417800	2507300	1.36314	#DIV/0!		0	0	#DIV/0!		0	0	#DIV/0!	#DIV/0!
Eosinophil peroxidase;Eosinophil peroxidase light chain;Eosinophil peroxidase heavy chain	Epx	0	0	#DIV/0!		773510	360710	2.14441	#DIV/0!		364900	223700	1.6312		0	0	#DIV/0!	#DIV/0!
SCO-spondin	Sspo	0	0	#DIV/0!		79313	0	#DIV/0!	#DIV/0!		0	0	#DIV/0!		0	0	#DIV/0!	#DIV/0!
Actin-related protein 2/3 complex subunit 1A	Arpc1a	0	0	#DIV/0!		161660	0	#DIV/0!	#DIV/0!		0	0	#DIV/0!		0	0	#DIV/0!	#DIV/0!
Protein-glutamine gamma-glutamyltransferase K	Tgm1	0	0	#DIV/0!		451930	0	#DIV/0!	#DIV/0!		0	326390	0		0	0	#DIV/0!	#DIV/0!
L-lactate dehydrogenase;L-lactate dehydrogenase A chain	Ldha	0	0	#DIV/0!		449430	0	#DIV/0!	#DIV/0!		1098500	821220	1.33764		0	0	#DIV/0!	#DIV/0!
	Nfxl1	0	0	#DIV/0!		1535300	0	#DIV/0!	#DIV/0!		0	4486300	0		0	0	#DIV/0!	#DIV/0!
Chromodomain-helicase-DNA-binding protein 4	Chd4	0	0	#DIV/0!		302360	0	#DIV/0!	#DIV/0!		569410	0	#DIV/0!		0	0	#DIV/0!	#DIV/0!
Eukaryotic translation initiation factor 6	Eif6	0	0	#DIV/0!		651320	0	#DIV/0!	#DIV/0!		0	0	#DIV/0!		0	0	#DIV/0!	#DIV/0!
Peptidyl-prolyl cis-trans isomerase A;Peptidyl-prolyl cis-trans isomerase A, N-terminally processed;Peptidyl-prolyl cis-trans isomerase	Ppia;Gm12728;Gm5160	0	0	#DIV/0!		495820	0	#DIV/0!	#DIV/0!		0	0	#DIV/0!		0	0	#DIV/0!	#DIV/0!
Prelamin-A/C;Lamin-A/C	Lmna	0	0	#DIV/0!		133100	0	#DIV/0!	#DIV/0!		0	0	#DIV/0!		0	0	#DIV/0!	#DIV/0!
Telomerase protein component 1	Tep1	0	0	#DIV/0!		299860	0	#DIV/0!	#DIV/0!		0	0	#DIV/0!		0	0	#DIV/0!	#DIV/0!
Tropomyosin alpha-4 chain	Tpm4	0	0	#DIV/0!		1240400	0	#DIV/0!	#DIV/0!		0	665050	0		0	997070	0	0
U5 small nuclear ribonucleoprotein 200 kDa helicase	Snrnp200	0	0	#DIV/0!		256700	0	#DIV/0!	#DIV/0!		513580	308480	1.66487		0	0	#DIV/0!	#DIV/0!
Death-associated protein kinase 1	Dapk1	0	0	#DIV/0!		700880	0	#DIV/0!	#DIV/0!		0	0	#DIV/0!		0	0	#DIV/0!	#DIV/0!
Mitochondrial 2-oxoglutarate/malate carrier protein	Slc25a11	0	0	#DIV/0!		185790	0	#DIV/0!	#DIV/0!		0	189790	0		0	0	#DIV/0!	#DIV/0!
Elongation factor 1-beta	Eef1b2;Eef1b	3082800	0	#DIV/0!		0	0	#DIV/0!	#DIV/0!		841310	2851000	0.295093		0	0	#DIV/0!	#DIV/0!
Cathepsin D	Ctsd	460800	0	#DIV/0!		0	0	#DIV/0!	#DIV/0!		0	0	#DIV/0!		0	0	#DIV/0!	#DIV/0!
Girdin	Ccdc88a	839480	0	#DIV/0!		0	0	#DIV/0!	#DIV/0!		0	0	#DIV/0!		0	0	#DIV/0!	#DIV/0!
Poly(rC)-binding protein 2	Pcbp2	4063400	0	#DIV/0!		0	0	#DIV/0!	#DIV/0!		0	0	#DIV/0!		0	0	#DIV/0!	#DIV/0!
Proteasome subunit alpha type-5;Proteasome subunit alpha type	Psma5;Gm8394	416180	0	#DIV/0!		0	0	#DIV/0!	#DIV/0!		0	0	#DIV/0!		0	0	#DIV/0!	#DIV/0!
Myosin regulatory light chain 12B	Myl12a;Myl12b	3551900	0	#DIV/0!		3244900	7785700	0.416777	#DIV/0!		2649400	13733000	0.192922		5134700	7063800	0.726903	0.459913
Tubulin alpha-4A chain	Tuba4a	2365800	0	#DIV/0!		3324400	5198100	0.639541	#DIV/0!		3219900	3243300	0.992785		1392300	0	#DIV/0!	#DIV/0!
Eukaryotic initiation factor 4A-I;Eukaryotic initiation factor 4A-II;Eukaryotic initiation factor 4A-II, N-terminally processed	Eif4a1;Eif4a2	802820	0	#DIV/0!		489930	673330	0.727622	#DIV/0!		1377300	0	#DIV/0!		0	907930	0	#DIV/0!
Clathrin heavy chain;Clathrin heavy chain 1	Cltc	925180	0	#DIV/0!		492400	664230	0.741309	#DIV/0!		2920700	1412700	2.06746		1858800	1637500	1.13515	1.6013
E3 ubiquitin-protein ligase TRIP12	Trip12	525370	0	#DIV/0!		520240	562390	0.925052	#DIV/0!		1640000	961470	1.70572		651610	815330	0.799198	1.25246
Dynactin subunit 1	Dctn1	466970	0	#DIV/0!		402290	420140	0.957514	#DIV/0!		1374600	1093500	1.25706		0	468470	0	0.628532
ATP synthase subunit beta, mitochondrial	Atp5b	722910	0	#DIV/0!		1000700	996870	1.00384	#DIV/0!		1344100	1018400	1.31982		1217200	0	#DIV/0!	#DIV/0!
Pre-mRNA-processing-splicing factor 8	Prpf8	433310	0	#DIV/0!		335880	316310	1.06187	#DIV/0!		661140	408250	1.61945		0	0	#DIV/0!	#DIV/0!
Eukaryotic translation initiation factor 5B	Eif5b	354750	0	#DIV/0!		311680	268180	1.1622	#DIV/0!		865210	453870	1.90629		0	0	#DIV/0!	#DIV/0!
Unconventional myosin-IXb	Myo9b	802580	0	#DIV/0!		807430	652220	1.23797	#DIV/0!		3551700	2968600	1.19642		0	776770	0	0.598211
Nucleolar RNA helicase 2	Ddx21	514680	0	#DIV/0!		468300	350780	1.33502	#DIV/0!		576080	531170	1.08455		0	0	#DIV/0!	#DIV/0!
Phosphate carrier protein, mitochondrial	Slc25a3	1980500	0	#DIV/0!		2452500	1514500	1.61935	#DIV/0!		3052800	2280100	1.33889		0	751610	0	0.669444
Heterogeneous nuclear ribonucleoprotein U	Gm28062;Hnrnpu	1583400	0	#DIV/0!		5863300	3453800	1.69764	#DIV/0!		5866500	2800700	2.09465		1239400	0	#DIV/0!	#DIV/0!
DNA topoisomerase 1	Top1	786880	0	#DIV/0!		1520300	854380	1.77942	#DIV/0!		10117000	3118900	3.24377		0	323130	0	1.62189
Desmoglein-1-beta;Desmoglein-1-alpha	Dsg1b;Dsg1a	7317600	0	#DIV/0!		10504000	5567200	1.88677	#DIV/0!		0	6225700	0		11077000	0	#DIV/0!	#DIV/0!
Annexin A1	Anxa1	1920000	0	#DIV/0!		5916800	1607000	3.68189	#DIV/0!		0	1395900	0		0	2597900	0	0
Wiskott-Aldrich syndrome protein family member 2	Wasf2	7905500	0	#DIV/0!		11844000	925860	12.7924	#DIV/0!		13073000	799420	16.3531		22111000	0	#DIV/0!	#DIV/0!
Histone H2A;Histone H2A type 1-H;Histone H2A.J;Histone H2A type 2-C;Histone H2A type 1-K;Histone H2A type 1-F;Histone H2A type 3;Histone H2A type 2-A;Histone H2A type 1;Histone H2A.V;Histone H2A.Z;Histone H2A type 2-B;Histone H2AX	Hist1h2al;Hist1h2aa;Hist1h2ah;H2afj;Hist2h2ac;Hist1h2ak;Hist1h2af;Hist3h2a;Hist2h2aa1;Hist1h2ab;H2afz;H2afv;Hist2h2ab;H2afx	1765000	0	#DIV/0!		1690400	0	#DIV/0!	#DIV/0!		2406900	2114900	1.13807		0	0	#DIV/0!	#DIV/0!
Major vault protein	Mvp	2683800	0	#DIV/0!		784490	0	#DIV/0!	#DIV/0!		2711100	1205600	2.24876		3025300	0	#DIV/0!	#DIV/0!
Triosephosphate isomerase	Tpi1	576620	0	#DIV/0!		1334400	0	#DIV/0!	#DIV/0!		680100	636970	1.06771		0	0	#DIV/0!	#DIV/0!
60S acidic ribosomal protein P0	Rplp0	691880	0	#DIV/0!		594000	0	#DIV/0!	#DIV/0!		512630	832730	0.615602		0	325850	0	0.307801
Histone H4	Hist1h4a	495340	0	#DIV/0!		344820	0	#DIV/0!	#DIV/0!		5101900	453180	11.258		0	0	#DIV/0!	#DIV/0!
Cytoplasmic FMR1-interacting protein 2	Cyfip2	4230600	0	#DIV/0!		1896500	0	#DIV/0!	#DIV/0!		3182400	0	#DIV/0!		5694800	0	#DIV/0!	#DIV/0!
Peroxiredoxin-2	Prdx2	7336100	0	#DIV/0!		1378500	0	#DIV/0!	#DIV/0!		994560	0	#DIV/0!		0	0	#DIV/0!	#DIV/0!
Cis-aconitate decarboxylase	Irg1	0	0	#DIV/0!		0	0	#DIV/0!	#DIV/0!		3459300	4244300	0.815046		2003800	1003700	1.99641	1.40573
		0	0	#DIV/0!		0	241760	0	#DIV/0!		0	0	#DIV/0!		0	0	#DIV/0!	#DIV/0!
Fatty acid synthase;[Acyl-carrier-protein] S-acetyltransferase;[Acyl-carrier-protein] S-malonyltransferase;3-oxoacyl-[acyl-carrier-protein] synthase;3-oxoacyl-[acyl-carrier-protein] reductase;3-hydroxyacyl-[acyl-carrier-protein] dehydratase;Enoyl-[acyl-carrier-protein] reductase;Oleoyl-[acyl-carrier-protein] hydrolase	Fasn	0	0	#DIV/0!		0	0	#DIV/0!	#DIV/0!		715740	471170	1.51907		0	0	#DIV/0!	#DIV/0!
MICOS complex subunit Mic60	Immt	0	0	#DIV/0!		0	155940	0	#DIV/0!		0	0	#DIV/0!		0	0	#DIV/0!	#DIV/0!
Helicase with zinc finger domain 2	Helz2	0	0	#DIV/0!		0	0	#DIV/0!	#DIV/0!		6171400	5021500	1.229		1923300	2022600	0.950905	1.08995
Histone-lysine N-methyltransferase SETDB1	Setdb1	0	0	#DIV/0!		0	0	#DIV/0!	#DIV/0!		282880	0	#DIV/0!		0	0	#DIV/0!	#DIV/0!
	Gm5965;2310057N15Rik;2310034C09Rik	0	0	#DIV/0!		0	446040	0	#DIV/0!		0	0	#DIV/0!		0	0	#DIV/0!	#DIV/0!
	Fign	0	0	#DIV/0!		0	0	#DIV/0!	#DIV/0!		0	0	#DIV/0!		0	1862000	0	#DIV/0!
Rho guanine nucleotide exchange factor 1	Arhgef1	0	0	#DIV/0!		0	0	#DIV/0!	#DIV/0!		693900	672070	1.03248		0	0	#DIV/0!	#DIV/0!
	Adamts9	0	0	#DIV/0!		0	118370	0	#DIV/0!		0	0	#DIV/0!		0	0	#DIV/0!	#DIV/0!
Carnosine synthase 1	Carns1	0	0	#DIV/0!		0	150900	0	#DIV/0!		0	0	#DIV/0!		0	0	#DIV/0!	#DIV/0!
Protein diaphanous homolog 2	Diap2;Diaph2	0	0	#DIV/0!		0	0	#DIV/0!	#DIV/0!		426520	0	#DIV/0!		0	0	#DIV/0!	#DIV/0!
Prolyl 4-hydroxylase subunit alpha-1	P4ha1	0	0	#DIV/0!		0	0	#DIV/0!	#DIV/0!		489700	289990	1.68868		478250	0	#DIV/0!	#DIV/0!
Non-specific protein-tyrosine kinase;Tyrosine-protein kinase HCK	Hck	0	0	#DIV/0!		0	0	#DIV/0!	#DIV/0!		1471600	1591100	0.924895		0	0	#DIV/0!	#DIV/0!
Proteasome subunit alpha type-3	Psma3	0	0	#DIV/0!		0	145380	0	#DIV/0!		0	0	#DIV/0!		0	0	#DIV/0!	#DIV/0!
Interleukin-1 alpha	Il1a	0	0	#DIV/0!		0	0	#DIV/0!	#DIV/0!		626940	1637700	0.382817		0	0	#DIV/0!	#DIV/0!
Nitric oxide synthase, inducible	Nos2	0	0	#DIV/0!		0	0	#DIV/0!	#DIV/0!		17010000	12449000	1.36637		3230900	3689300	0.875749	1.12106
High mobility group protein B2	Hmgb2	0	0	#DIV/0!		0	0	#DIV/0!	#DIV/0!		0	74718	0		0	0	#DIV/0!	#DIV/0!
Vesicle-fusing ATPase	Nsf	0	0	#DIV/0!		0	0	#DIV/0!	#DIV/0!		508880	412240	1.23443		0	0	#DIV/0!	#DIV/0!
Testin	Tes	0	0	#DIV/0!		0	0	#DIV/0!	#DIV/0!		1028800	384060	2.67875		0	0	#DIV/0!	#DIV/0!
Carbonyl reductase [NADPH] 1	Cbr1	0	0	#DIV/0!		0	0	#DIV/0!	#DIV/0!		0	0	#DIV/0!		0	66244	0	#DIV/0!
40S ribosomal protein S3a	Rps3a	0	0	#DIV/0!		0	316240	0	#DIV/0!		0	0	#DIV/0!		0	0	#DIV/0!	#DIV/0!
E3 ubiquitin-protein ligase DTX3L	Dtx3l	0	0	#DIV/0!		0	0	#DIV/0!	#DIV/0!		763500	737440	1.03534		0	0	#DIV/0!	#DIV/0!
Coiled-coil domain-containing protein 88B	Ccdc88b	0	0	#DIV/0!		0	0	#DIV/0!	#DIV/0!		837230	772590	1.08367		0	0	#DIV/0!	#DIV/0!
Fascin	Fscn1	0	0	#DIV/0!		0	0	#DIV/0!	#DIV/0!		436620	676740	0.645181		0	0	#DIV/0!	#DIV/0!
Interferon-induced protein with tetratricopeptide repeats 1	Ifit1	0	0	#DIV/0!		0	0	#DIV/0!	#DIV/0!		1540400	1931500	0.797515		0	0	#DIV/0!	#DIV/0!
DNA topoisomerase 2-beta	Top2b	0	0	#DIV/0!		0	0	#DIV/0!	#DIV/0!		476610	0	#DIV/0!		0	0	#DIV/0!	#DIV/0!
D-beta-hydroxybutyrate dehydrogenase, mitochondrial	Bdh1	0	0	#DIV/0!		0	0	#DIV/0!	#DIV/0!		0	322570	0		0	0	#DIV/0!	#DIV/0!
Dedicator of cytokinesis protein 8	Dock8	0	0	#DIV/0!		0	0	#DIV/0!	#DIV/0!		796790	586250	1.35913		0	0	#DIV/0!	#DIV/0!
Deubiquitinating protein VCIP135	Vcpip1	0	0	#DIV/0!		0	0	#DIV/0!	#DIV/0!		1027700	1086000	0.946317		0	0	#DIV/0!	#DIV/0!
NACHT, LRR and PYD domains-containing protein 3	Nlrp3	0	0	#DIV/0!		0	0	#DIV/0!	#DIV/0!		0	440850	0		0	0	#DIV/0!	#DIV/0!
Interferon-induced helicase C domain-containing protein 1	Ifih1	0	0	#DIV/0!		0	0	#DIV/0!	#DIV/0!		647110	0	#DIV/0!		0	0	#DIV/0!	#DIV/0!
2-5-oligoadenylate synthase-like protein 1	Oasl1	0	0	#DIV/0!		0	0	#DIV/0!	#DIV/0!		560630	487510	1.14999		0	0	#DIV/0!	#DIV/0!
60S ribosomal protein L14	Rpl14	0	0	#DIV/0!		0	0	#DIV/0!	#DIV/0!		826190	755090	1.09416		0	0	#DIV/0!	#DIV/0!
Coatomer subunit beta	Copb1	0	0	#DIV/0!		0	0	#DIV/0!	#DIV/0!		613440	0	#DIV/0!		0	0	#DIV/0!	#DIV/0!
Nuclear factor NF-kappa-B p100 subunit;Nuclear factor NF-kappa-B p52 subunit	Nfkb2	0	0	#DIV/0!		0	0	#DIV/0!	#DIV/0!		7713000	6722700	1.14731		0	2237100	0	0.573653
Elongation factor Tu;Elongation factor Tu, mitochondrial	Gm9755;Tufm	0	0	#DIV/0!		382420	726660	0.526271	#DIV/0!		1595300	805700	1.98002		331000	0	#DIV/0!	#DIV/0!
ATP-dependent 6-phosphofructokinase, liver type	Pfkl	0	0	#DIV/0!		815880	1297600	0.628761	#DIV/0!		2566500	1603000	1.60106		0	0	#DIV/0!	#DIV/0!
Inner centromere protein	Incenp	0	0	#DIV/0!		191070	302310	0.632033	#DIV/0!		0	0	#DIV/0!		0	0	#DIV/0!	#DIV/0!
Dystonin	Dst	0	0	#DIV/0!		321410	487110	0.65983	#DIV/0!		424870	381060	1.11497		0	0	#DIV/0!	#DIV/0!
Sterol O-acyltransferase 1	Soat1	0	0	#DIV/0!		342100	502420	0.680904	#DIV/0!		0	0	#DIV/0!		0	0	#DIV/0!	#DIV/0!
60S ribosomal protein L3	Rpl3	0	0	#DIV/0!		1706300	2412400	0.707304	#DIV/0!		2223600	917360	2.42391		0	0	#DIV/0!	#DIV/0!
Vinculin	Vcl	0	0	#DIV/0!		168240	237790	0.707515	#DIV/0!		0	0	#DIV/0!		0	0	#DIV/0!	#DIV/0!
Antigen peptide transporter 2	Tap2	0	0	#DIV/0!		989560	1259600	0.785614	#DIV/0!		2136600	1392300	1.53458		0	0	#DIV/0!	#DIV/0!
Dolichyl-diphosphooligosaccharide--protein glycosyltransferase subunit 1	Rpn1	0	0	#DIV/0!		296350	350950	0.844422	#DIV/0!		411040	311870	1.31799		0	0	#DIV/0!	#DIV/0!
Leucine-rich repeat flightless-interacting protein 2	Lrrfip2	0	0	#DIV/0!		762360	864540	0.88181	#DIV/0!		719230	0	#DIV/0!		0	0	#DIV/0!	#DIV/0!
	Gcn1l1	0	0	#DIV/0!		806500	885280	0.911011	#DIV/0!		636900	741140	0.859352		0	0	#DIV/0!	#DIV/0!
Ubiquitin-like protein ISG15	Isg15	0	0	#DIV/0!		908910	965180	0.9417	#DIV/0!		6627000	8807700	0.75241		1256300	1448600	0.867251	0.80983
AP-3 complex subunit delta-1	Ap3d1	0	0	#DIV/0!		232550	219400	1.05994	#DIV/0!		709080	0	#DIV/0!		0	0	#DIV/0!	#DIV/0!
	Mroh1	0	0	#DIV/0!		423160	391490	1.0809	#DIV/0!		704240	459820	1.53156		0	0	#DIV/0!	#DIV/0!
Probable ATP-dependent RNA helicase DDX5	Ddx5	0	0	#DIV/0!		454360	370480	1.22641	#DIV/0!		1092700	349660	3.12504		0	0	#DIV/0!	#DIV/0!
Tubulin beta-6 chain	Tubb6	0	0	#DIV/0!		731250	588270	1.24305	#DIV/0!		1199700	726010	1.65246		0	0	#DIV/0!	#DIV/0!
60S ribosomal protein L4	Rpl4	0	0	#DIV/0!		1414600	1132700	1.24887	#DIV/0!		1226900	884870	1.38653		0	0	#DIV/0!	#DIV/0!
Calcium-binding mitochondrial carrier protein Aralar1	Slc25a12	0	0	#DIV/0!		1228800	840820	1.46143	#DIV/0!		1409300	728820	1.93367		0	0	#DIV/0!	#DIV/0!
H-2 class II histocompatibility antigen, A beta chain;H-2 class II histocompatibility antigen, A-F beta chain;H-2 class II histocompatibility antigen, A-U beta chain;H-2 class II histocompatibility antigen, A-Q beta chain;H-2 class II histocompatibility antigen, A-D beta chain	H2-Ab1	0	0	#DIV/0!		666320	445590	1.49537	#DIV/0!		0	328970	0		0	0	#DIV/0!	#DIV/0!
E3 ubiquitin-protein ligase MYCBP2	Mycbp2	0	0	#DIV/0!		516460	313400	1.64793	#DIV/0!		0	253640	0		0	0	#DIV/0!	#DIV/0!
	Mgl2	0	0	#DIV/0!		1551200	701220	2.21214	#DIV/0!		0	0	#DIV/0!		0	0	#DIV/0!	#DIV/0!
Signal transducer and activator of transcription;Signal transducer and activator of transcription 1	Stat1	0	0	#DIV/0!		424980	0	#DIV/0!	#DIV/0!		2064000	1638800	1.25946		0	0	#DIV/0!	#DIV/0!
Heterogeneous nuclear ribonucleoprotein Q	Syncrip;Hnrnpr	0	0	#DIV/0!		180170	0	#DIV/0!	#DIV/0!		0	0	#DIV/0!		0	0	#DIV/0!	#DIV/0!
60S ribosomal protein L7a	Rpl7a	0	0	#DIV/0!		339180	0	#DIV/0!	#DIV/0!		0	0	#DIV/0!		0	0	#DIV/0!	#DIV/0!
60S ribosomal protein L18	Rpl18	0	0	#DIV/0!		141500	0	#DIV/0!	#DIV/0!		0	314030	0		0	0	#DIV/0!	#DIV/0!
Receptor-type tyrosine-protein phosphatase epsilon	Ptpre	0	0	#DIV/0!		368840	0	#DIV/0!	#DIV/0!		0	0	#DIV/0!		0	0	#DIV/0!	#DIV/0!
Fanconi anemia group B protein homolog	Fancb	0	0	#DIV/0!		82733	0	#DIV/0!	#DIV/0!		0	0	#DIV/0!		0	0	#DIV/0!	#DIV/0!
60 kDa heat shock protein, mitochondrial	Hspd1	0	0	#DIV/0!		219270	0	#DIV/0!	#DIV/0!		0	0	#DIV/0!		0	0	#DIV/0!	#DIV/0!
Sphingosine-1-phosphate lyase 1	Sgpl1	0	0	#DIV/0!		169870	0	#DIV/0!	#DIV/0!		911650	421060	2.16513		0	0	#DIV/0!	#DIV/0!
Tyrosine-protein kinase;Tyrosine-protein kinase SYK	Syk	0	0	#DIV/0!		685660	0	#DIV/0!	#DIV/0!		3190600	1648000	1.93604		0	0	#DIV/0!	#DIV/0!
40S ribosomal protein S7	Gm9493;Rps7	0	0	#DIV/0!		102520	0	#DIV/0!	#DIV/0!		0	0	#DIV/0!		0	0	#DIV/0!	#DIV/0!
	Gm10311	0	0	#DIV/0!		98393	0	#DIV/0!	#DIV/0!		0	0	#DIV/0!		0	0	#DIV/0!	#DIV/0!
Zinc finger protein 827	Zfp827;Znf827	0	0	#DIV/0!		144520	0	#DIV/0!	#DIV/0!		0	0	#DIV/0!		0	0	#DIV/0!	#DIV/0!
Dual specificity mitogen-activated protein kinase kinase 3	Map2k3	0	0	#DIV/0!		401830	0	#DIV/0!	#DIV/0!		513650	0	#DIV/0!		0	0	#DIV/0!	#DIV/0!
Coatomer subunit beta	Copb2	0	0	#DIV/0!		183230	0	#DIV/0!	#DIV/0!		0	131330	0		0	0	#DIV/0!	#DIV/0!
14-3-3 protein sigma	Sfn	0	0	#DIV/0!		630990	0	#DIV/0!	#DIV/0!		0	0	#DIV/0!		0	0	#DIV/0!	#DIV/0!
40S ribosomal protein SA	Rpsa	0	0	#DIV/0!		155400	0	#DIV/0!	#DIV/0!		0	144160	0		0	0	#DIV/0!	#DIV/0!
Heat shock 70 kDa protein 1-like	Hspa1l	0	0	#DIV/0!		288600	0	#DIV/0!	#DIV/0!		0	0	#DIV/0!		0	0	#DIV/0!	#DIV/0!
Heat shock 70 kDa protein 1A;Heat shock 70 kDa protein 1B	Hspa1a;Hspa1b	0	0	#DIV/0!		230390	0	#DIV/0!	#DIV/0!		787650	0	#DIV/0!		0	0	#DIV/0!	#DIV/0!
Splicing factor U2AF 65 kDa subunit	U2af2	0	0	#DIV/0!		537440	0	#DIV/0!	#DIV/0!		370410	385370	0.96118		0	0	#DIV/0!	#DIV/0!
ATP-binding cassette sub-family D member 1	Abcd1	0	0	#DIV/0!		277490	0	#DIV/0!	#DIV/0!		0	0	#DIV/0!		0	0	#DIV/0!	#DIV/0!
Proteasome subunit alpha type-2	Psma2	0	0	#DIV/0!		398740	0	#DIV/0!	#DIV/0!		0	0	#DIV/0!		0	0	#DIV/0!	#DIV/0!
Rab GDP dissociation inhibitor beta;Rab GDP dissociation inhibitor alpha	Gdi2;Gdi1	0	0	#DIV/0!		232530	0	#DIV/0!	#DIV/0!		0	0	#DIV/0!		0	0	#DIV/0!	#DIV/0!
40S ribosomal protein S4, X isoform;40S ribosomal protein S4	Rps4x;Gm15013	0	0	#DIV/0!		158430	0	#DIV/0!	#DIV/0!		0	0	#DIV/0!		0	83829	0	#DIV/0!
40S ribosomal protein S6	Rps6	0	0	#DIV/0!		630060	0	#DIV/0!	#DIV/0!		836650	344370	2.42951		0	0	#DIV/0!	#DIV/0!
Adseverin	Scin	0	0	#DIV/0!		374590	0	#DIV/0!	#DIV/0!		0	0	#DIV/0!		0	0	#DIV/0!	#DIV/0!
Arginase-1	Arg1	0	0	#DIV/0!		476780	0	#DIV/0!	#DIV/0!		0	0	#DIV/0!		0	0	#DIV/0!	#DIV/0!
ATP-binding cassette sub-family F member 1	Abcf1	0	0	#DIV/0!		218070	0	#DIV/0!	#DIV/0!		0	0	#DIV/0!		0	0	#DIV/0!	#DIV/0!
FH1/FH2 domain-containing protein 1	Fhod1	0	0	#DIV/0!		236940	0	#DIV/0!	#DIV/0!		427640	0	#DIV/0!		0	0	#DIV/0!	#DIV/0!
Nischarin	Nisch	0	0	#DIV/0!		447730	0	#DIV/0!	#DIV/0!		861870	1107000	0.778564		0	0	#DIV/0!	#DIV/0!
PITH domain-containing protein 1	Pithd1	0	0	#DIV/0!		121910	0	#DIV/0!	#DIV/0!		0	0	#DIV/0!		0	0	#DIV/0!	#DIV/0!
Bleomycin hydrolase	Blmh	0	0	#DIV/0!		328540	0	#DIV/0!	#DIV/0!		0	0	#DIV/0!		0	0	#DIV/0!	#DIV/0!
Epiplakin	Eppk1	0	0	#DIV/0!		133980	0	#DIV/0!	#DIV/0!		0	0	#DIV/0!		0	0	#DIV/0!	#DIV/0!
Fatty acyl-CoA reductase 1	Far1	0	0	#DIV/0!		358340	0	#DIV/0!	#DIV/0!		0	0	#DIV/0!		0	0	#DIV/0!	#DIV/0!
N(G),N(G)-dimethylarginine dimethylaminohydrolase 2	Ddah2	0	0	#DIV/0!		199610	0	#DIV/0!	#DIV/0!		0	180940	0		0	0	#DIV/0!	#DIV/0!
Proteasome subunit alpha type-7;Proteasome subunit alpha type-7-like	Psma7;Psma8	0	0	#DIV/0!		240680	0	#DIV/0!	#DIV/0!		0	0	#DIV/0!		0	0	#DIV/0!	#DIV/0!
Protein S100-A14	S100a14	0	0	#DIV/0!		285770	0	#DIV/0!	#DIV/0!		0	173860	0		0	0	#DIV/0!	#DIV/0!
Cleavage and polyadenylation specificity factor subunit 1	Cpsf1	0	0	#DIV/0!		242750	0	#DIV/0!	#DIV/0!		490740	0	#DIV/0!		0	0	#DIV/0!	#DIV/0!
Phosphatidylinositol 4,5-bisphosphate 3-kinase catalytic subunit gamma isoform	Pik3cg	0	0	#DIV/0!		292060	0	#DIV/0!	#DIV/0!		476340	433860	1.09791		0	0	#DIV/0!	#DIV/0!
Serine/threonine-protein kinase mTOR	Mtor	0	0	#DIV/0!		235130	0	#DIV/0!	#DIV/0!		382480	0	#DIV/0!		0	0	#DIV/0!	#DIV/0!
Calcium-binding mitochondrial carrier protein Aralar2	Slc25a13	0	0	#DIV/0!		193020	0	#DIV/0!	#DIV/0!		489430	0	#DIV/0!		0	0	#DIV/0!	#DIV/0!
Proteasome subunit alpha type-1	Psma1	0	0	#DIV/0!		289540	0	#DIV/0!	#DIV/0!		0	0	#DIV/0!		0	0	#DIV/0!	#DIV/0!
Enhancer of mRNA-decapping protein 4	Edc4	679750	0	#DIV/0!		0	0	#DIV/0!	#DIV/0!		1562200	634630	2.46159		1051100	0	#DIV/0!	#DIV/0!
Glutathione S-transferase Mu 2;Glutathione S-transferase Mu 7	Gstm2;Gstm7;Gm6665	707040	0	#DIV/0!		0	0	#DIV/0!	#DIV/0!		0	0	#DIV/0!		0	0	#DIV/0!	#DIV/0!
60S ribosomal protein L12	Rpl12	849570	0	#DIV/0!		0	0	#DIV/0!	#DIV/0!		0	579660	0		0	0	#DIV/0!	#DIV/0!
Actin-related protein 2/3 complex subunit 4	Arpc4	733380	0	#DIV/0!		0	0	#DIV/0!	#DIV/0!		0	1113300	0		0	0	#DIV/0!	#DIV/0!
Ribosomal protein;60S ribosomal protein L10a	Rpl10a	699640	0	#DIV/0!		0	0	#DIV/0!	#DIV/0!		0	0	#DIV/0!		0	0	#DIV/0!	#DIV/0!
ATP synthase subunit gamma;ATP synthase subunit gamma, mitochondrial	Atp5c1	181290	0	#DIV/0!		0	0	#DIV/0!	#DIV/0!		0	0	#DIV/0!		0	0	#DIV/0!	#DIV/0!
Cleavage and polyadenylation specificity factor subunit 5	Nudt21	632170	0	#DIV/0!		0	0	#DIV/0!	#DIV/0!		0	308540	0		0	0	#DIV/0!	#DIV/0!
ATP synthase subunit O, mitochondrial	Atp5o	1696100	0	#DIV/0!		0	0	#DIV/0!	#DIV/0!		0	792150	0		0	0	#DIV/0!	#DIV/0!
Unconventional myosin-VI	Myo6	399140	0	#DIV/0!		1081800	1122900	0.963398	#DIV/0!		513240	0	#DIV/0!		0	518250	0	#DIV/0!
Sulfide:quinone oxidoreductase, mitochondrial	Sqrdl	443430	0	#DIV/0!		751390	749830	1.00208	#DIV/0!		508940	363790	1.39899		0	0	#DIV/0!	#DIV/0!
Eukaryotic translation initiation factor 3 subunit A	Eif3a	888520	0	#DIV/0!		937540	865000	1.08386	#DIV/0!		1844500	1814800	1.01637		0	0	#DIV/0!	#DIV/0!
Sodium/potassium-transporting ATPase subunit alpha-1	Atp1a1	469360	0	#DIV/0!		524980	440000	1.19314	#DIV/0!		757370	676580	1.11941		0	0	#DIV/0!	#DIV/0!
Actin-related protein 2/3 complex subunit 3	Arpc3	143920	0	#DIV/0!		76746	0	#DIV/0!	#DIV/0!		0	743350	0		0	0	#DIV/0!	#DIV/0!
Nck-associated protein 1	Nckap1	2646300	0	#DIV/0!		826640	0	#DIV/0!	#DIV/0!		2448600	0	#DIV/0!		5509100	0	#DIV/0!	#DIV/0!
	Parp4	2502400	0	#DIV/0!		881050	0	#DIV/0!	#DIV/0!		3885900	0	#DIV/0!		4341600	0	#DIV/0!	#DIV/0!
ABI gene family member 3	Abi3	3072500	0	#DIV/0!		1194100	0	#DIV/0!	#DIV/0!		1159900	0	#DIV/0!		2062000	0	#DIV/0!	#DIV/0!
Bifunctional glutamate/proline--tRNA ligase;Glutamate--tRNA ligase;Proline--tRNA ligase	Eprs	362460	0	#DIV/0!		230860	0	#DIV/0!	#DIV/0!		506500	523690	0.967175		527930	496360	1.0636	1.01539

## Sheet: selected hits
Selection Procedure:
All hits were excluded where no signal was detected in the no drug condition in one or both experiments.
The ratio between the LFQ intensity value for the untreated over the EVH1-inhibitor treated condition was calculated = fold change untreated/treated (s. sheet "fold change calculation).
This ratio cannot be calculated when the protein in question is not detected at all in EVH1-inhibitor treated condition (= not detected in drug ctrl) = not determinable (=nd)
The cut off was set at >10-fold enrichment in one of the two experiments or not dectected at all in treated condition.
		iDC EXP1	iDC EXP2		mDC EXP1	mDC EXP2
Gene name	Protein name	fold change untreated/treated	fold change untreated/treated	fold change untreated/treated	fold change untreated/treated	fold change untreated/treated	fold change untreated/treated
				average			average
Diaph1	mDia 1; Diaphanous homolog 1;Diaphanous-related formin-1	244.475	345.453	294.964	227.494	410.398	318.946
Apbb1ip	RIAM; Prel1	36.1792	30.257	33.2181	30.0667	155.747	92.907
Nckap1l	HEM-1	26.4158	31.0951	28.7554	30.6829	359.464	195.073
Raph1	Lamellipodin	20.122	not detected in drug ctrl	20.122	31.403	not detected in drug ctrl	31.403
Cyfip1	Cytoplasmic FMR1-interacting protein 1	18.2476	13.8434	16.0455	13.847	13.6512	13.7491
Abi1	Abl interactor 1	18.0779	12.2651	15.1715	12.3603	9.95847	11.1594
Wasf2	SCAR2/WAVE2	not detected in drug ctrl	12.7924	12.7924	16.3531	not detected in drug ctrl	16.3531
Zyx	Zyxin	10.6938	7.52706	9.11043	11.5987	10.6725	11.1356
Cyfip2	Cytoplasmic FMR1-interacting protein 2	not detected in drug ctrl	not detected in drug ctrl	nd	not detected in drug ctrl	not detected in drug ctrl	nd
Nckap1	Nck-associated protein 1	not detected in drug ctrl	not detected in drug ctrl	nd	not detected in drug ctrl	not detected in drug ctrl	nd
Abi3	ABI gene family member 3	not detected in drug ctrl	not detected in drug ctrl	nd	not detected in drug ctrl	not detected in drug ctrl	nd
Parp4	Vault Poly(ADP-Ribose) Polymerase	not detected in drug ctrl	not detected in drug ctrl	nd	not detected in drug ctrl	not detected in drug ctrl	nd
Mvp	Major vault protein	not detected in drug ctrl	not detected in drug ctrl	nd
Arpc3	Actin-related protein 2/3 complex subunit 3	not detected in drug ctrl	not detected in drug ctrl	nd
Hist1h4a	Histone H4	not detected in drug ctrl	not detected in drug ctrl	nd
H2afx	Histone H2A	not detected in drug ctrl	not detected in drug ctrl	nd
Eprs	Bifunctional glutamate/proline--tRNA ligase	not detected in drug ctrl	not detected in drug ctrl	nd
Tpi1	Triosephosphate isomerase	not detected in drug ctrl	not detected in drug ctrl	nd
Rplp0	60S acidic ribosomal protein P0	not detected in drug ctrl	not detected in drug ctrl	nd
Dhx9	ATP-dependent RNA helicase A	not detected in drug ctrl	not detected in drug ctrl	nd
Prdx2	Peroxiredoxin-2	not detected in drug ctrl	not detected in drug ctrl	nd

## Sheet: results (perseus)
				LFQ intensities (log2)								average LFQ				significant @ FDR 0.05		Valid values					T.Test Lane2_Lane1			T.Test pH Lane4_Lane3
T: Protein IDs	T: Majority protein IDs	T: Protein names	T: Gene names	Exp. 1 Lane 1	Exp. 1 Lane 2	Exp. 1 Lane 3	Exp. 1 Lane 4	Exp. 2 Lane 1	Exp. 2 Lane 2	Exp. 2 Lane 3	Exp. 2 Lane 4	Lane 1	Lane 2	Lane 3	Lane 4	Lane2_Lane1	Lane4_Lane3	total	Lane 1	Lane 2	Lane 3	Lane 4	-Log10 p-value	q-value	log2 difference	-Log10 p-value	q-value	log2 difference	C: GOBP name	C: GOMF name	C: GOCC name	C: KEGG name
A0A087WPL5;E9QNN1;O70133;O70133-2;Q3UR42;O70133-3;A0A0R4J2C3	A0A087WPL5;E9QNN1;O70133;O70133-2;Q3UR42;O70133-3	ATP-dependent RNA helicase A	Dhx9	19.9471	17.0406	17.7341	17.1488	18.5396	17.4942	17.3017	17.0499	19.2433	17.2674	17.5179	17.0994			2	2	0	0	0	0.93508	0.581667	-1.97594	-4.34294e-08	1	0	biological regulation;cell differentiation;cellular developmental process;cellular macromolecule metabolic process;cellular metabolic process;cellular nitrogen compound metabolic process;cellular process;cellular response to heat;cellular response to stimulus;cellular response to stress;circadian rhythm;CRD-mediated mRNA stabilization;developmental process;macromolecule metabolic process;metaboli…	adenyl nucleotide binding;adenyl ribonucleotide binding;ATP binding;ATPase activity;ATPase activity, coupled;ATP-dependent helicase activity;ATP-dependent RNA helicase activity;binding;catalytic activity;DNA binding;helicase activity;hydrolase activity;hydrolase activity, acting on acid anhydrides;hydrolase activity, acting on acid anhydrides, in phosphorus-containing anhydrides;nucleic acid bind…	cell part;centrosome;CRD-mediated mRNA stability complex;cytoplasm;cytoplasmic part;cytoskeletal part;intracellular membrane-bounded organelle;intracellular non-membrane-bounded organelle;intracellular organelle;intracellular organelle part;intracellular part;macromolecular complex;membrane;membrane-bounded organelle;microtubule organizing center;non-membrane-bounded organelle;nuclear part;nucleo…
A0A0A0MQA5;P68368;A0A087WRB4;A0A087WQS4;A0A087WSB0;A0A087WSL5;Q3UX10	A0A0A0MQA5;P68368	Tubulin alpha-4A chain	Tuba4a	21.1739	16.5935	21.6186	21.629	21.6647	22.3096	20.409	16.9059	21.4193	19.4516	21.0138	19.2675			6	2	1	2	1	0.249049	0.855802	-1.96773	0.261125	1	-1.74633	cellular component assembly;cellular component assembly at cellular level;cellular component organization;cellular component organization at cellular level;cellular component organization or biogenesis;cellular component organization or biogenesis at cellular level;cellular macromolecular complex assembly;cellular macromolecular complex subunit organization;cellular process;cellular protein compl…	binding;catalytic activity;GTP binding;GTPase activity;guanyl nucleotide binding;guanyl ribonucleotide binding;hydrolase activity;hydrolase activity, acting on acid anhydrides;hydrolase activity, acting on acid anhydrides, in phosphorus-containing anhydrides;nucleoside-triphosphatase activity;nucleotide binding;purine nucleotide binding;purine ribonucleoside triphosphate binding;purine ribonucleo…	cell part;cytoplasm;cytoskeletal part;extracellular membrane-bounded organelle;extracellular organelle;extracellular region part;extracellular vesicular exosome;intracellular organelle part;intracellular part;macromolecular complex;membrane-bounded organelle;membrane-bounded vesicle;microtubule;organelle;organelle part;protein complex;vesicle	Gap junction;Pathogenic Escherichia coli infection;Phagosome
A0A0A0MQF6;P16858;S4R257;S4R1W1;D3YYI5;V9GXA7;V9GX06	A0A0A0MQF6;P16858;S4R257;S4R1W1;D3YYI5	Glyceraldehyde-3-phosphate dehydrogenase	Gapdh;Gm3839;Gm7293	21.8165	21.6534	21.6332	21.6868	21.2283	21.0225	21.2838	22.0241	21.5224	21.338	21.4585	21.8555			8	2	2	2	2	0.148406	0.958919	-0.184448	0.613218	1	0.397004	alcohol catabolic process;alcohol metabolic process;apoptosis;biological regulation;carbohydrate catabolic process;carbohydrate metabolic process;catabolic process;cell death;cellular carbohydrate catabolic process;cellular carbohydrate metabolic process;cellular component organization;cellular component organization at cellular level;cellular component organization or biogenesis;cellular compone…	binding;catalytic activity;coenzyme binding;cofactor binding;cytoskeletal protein binding;enzyme binding;glyceraldehyde-3-phosphate dehydrogenase (NAD+) (phosphorylating) activity;microtubule binding;NAD binding;NADP binding;nucleotide binding;oxidoreductase activity;oxidoreductase activity, acting on the aldehyde or oxo group of donors;oxidoreductase activity, acting on the aldehyde or oxo group…	cell part;cytoplasm;cytoplasmic part;cytoskeleton;cytosol;intracellular membrane-bounded organelle;intracellular non-membrane-bounded organelle;intracellular organelle;intracellular part;membrane-bounded organelle;microtubule cytoskeleton;myelin sheath;non-membrane-bounded organelle;nucleus;organelle	Alzheimer's disease;Glycolysis / Gluconeogenesis
A0A0A6YXC8;E9QKR1;A0A0A6YW06;J3QNM3;E9QKQ9;E9QLZ9;Q03173-6;Q03173-3;Q03173-4;Q03173-5;Q03173	A0A0A6YXC8;E9QKR1;A0A0A6YW06;J3QNM3;E9QKQ9;E9QLZ9;Q03173-6;Q03173-3;Q03173-4;Q03173-5;Q03173	Protein enabled homolog	Enah	19.5344	17.9301	18.1025	18.6474	18.7548	17.4524	17.7589	17.1692	19.1446	17.6912	17.9307	17.9083			3	2	0	0	1	1.06385	0.594	-1.45333	0.00917072	0.968889	-0.0224266	actin cytoskeleton organization;actin filament organization;actin filament-based process;actin polymerization or depolymerization;anatomical structure formation involved in morphogenesis;axon guidance;cellular component movement;cellular component organization;cellular component organization at cellular level;cellular component organization or biogenesis;cellular component organization or biogene…	binding;profilin binding;protein binding;protein domain specific binding;SH3 domain binding;WW domain binding	actin cytoskeleton;actin filament bundle;actomyosin;adherens junction;anchoring junction;cell junction;cell part;cell projection;cell-substrate adherens junction;cell-substrate junction;cytoplasm;cytoplasmic part;cytoskeletal part;cytoskeleton;cytosol;filopodium;focal adhesion;intracellular non-membrane-bounded organelle;intracellular organelle;intracellular organelle part;intracellular part;lame…	Regulation of actin cytoskeleton
A0A0A6YW67;E9Q9J0;E9Q4P0;E9Q5F6;E9QNP0;Q5SX22;P62984;P62983;P0CG49;P0CG50;J3QK04;D3YYZ2	A0A0A6YW67;E9Q9J0;E9Q4P0;E9Q5F6;E9QNP0;Q5SX22;P62984;P62983;P0CG49;P0CG50;J3QK04	Ubiquitin-60S ribosomal protein L40;Ubiquitin;60S ribosomal protein L40;Ubiquitin-40S ribosomal protein S27a;Ubiquitin;40S ribosomal protein S27a;Polyubiquitin-B;Ubiquitin;Polyubiquitin-C;Ubiquitin;Ubiquitin-related 1;Ubiquitin-related 2	Gm8797;Uba52;Kxd1;Ubc;Ubb;Rps27a;Gm7808	23.4072	23.8806	23.3757	23.2621	22.2473	24.724	23.9467	24.4359	22.8273	24.3023	23.6612	23.849			8	2	2	2	2	0.754644	0.721429	1.47507	0.0965812	0.982182	0.187814	adipose tissue development;anatomical structure development;anatomical structure morphogenesis;biological regulation;biosynthetic process;cell cycle phase;cell cycle process;cell development;cell part morphogenesis;cell projection morphogenesis;cell projection organization;cellular biosynthetic process;cellular chemical homeostasis;cellular component morphogenesis;cellular component movement;cell…	binding;cation binding;enzyme binding;ion binding;metal ion binding;protease binding;protein binding;structural constituent of ribosome;structural molecule activity	cell body;cell part;cell projection;cytoplasm;cytoplasmic part;cytosol;cytosolic small ribosomal subunit;extracellular membrane-bounded organelle;extracellular organelle;extracellular region part;extracellular vesicular exosome;intracellular membrane-bounded organelle;intracellular non-membrane-bounded organelle;intracellular organelle;intracellular organelle part;intracellular part;macromolecula…	Parkinson's disease;PPAR signaling pathway;Ribosome
A0A0A6YWA9;P08752	A0A0A6YWA9;P08752	Guanine nucleotide-binding protein G(i) subunit alpha-2	Gnai2	19.9822	18.7472	20.0224	19.4009	19.9285	19.7522	19.4589	19.1414	19.9553	19.2497	19.7407	19.2712			8	2	2	2	2	0.528894	0.923902	-0.705676	0.569673	1	-0.46948	activation of MAPKK activity;activation of protein kinase activity;adenosine receptor signaling pathway;biological regulation;cAMP-mediated signaling;cell cycle;cell division;cell proliferation;cell surface receptor linked signaling pathway;cellular macromolecule metabolic process;cellular metabolic process;cellular process;cellular protein metabolic process;cellular response to stimulus;cyclic-n…	binding;catalytic activity;cation binding;G-protein beta/gamma-subunit complex binding;G-protein-coupled receptor binding;GTP binding;GTPase activity;guanyl nucleotide binding;guanyl ribonucleotide binding;hydrolase activity;hydrolase activity, acting on acid anhydrides;hydrolase activity, acting on acid anhydrides, in phosphorus-containing anhydrides;ion binding;metal ion binding;molecular trans…	cell part;centrosome;cytoplasm;cytoplasmic part;cytoskeletal part;cytosol;extracellular membrane-bounded organelle;extracellular organelle;extracellular region part;extracellular vesicular exosome;extrinsic to internal side of plasma membrane;extrinsic to membrane;extrinsic to plasma membrane;heterotrimeric G-protein complex;intracellular non-membrane-bounded organelle;intracellular organelle;int…	Axon guidance;Chagas disease (American trypanosomiasis);Chemokine signaling pathway;Gap junction;Gastric acid secretion;Leukocyte transendothelial migration;Long-term depression;Melanogenesis;Progesterone-mediated oocyte maturation;Tight junction;Toxoplasmosis
A0A0G2JFK7;H7BWZ3;Q9JM76;D3Z2F7;D3Z2F8	A0A0G2JFK7;H7BWZ3;Q9JM76;D3Z2F7;D3Z2F8	Actin-related protein 2/3 complex subunit 3	Arpc3	17.1349	16.9355	17.5339	19.5037	16.2278	16.763	18.5358	16.9988	16.6814	16.8493	18.0349	18.2513			3	2	0	0	1	0.124391	0.960345	0.1679	0.0519358	1	0.216393	actin cytoskeleton organization;actin filament organization;actin filament-based process;actin nucleation;Arp2/3 complex-mediated actin nucleation;biological regulation;cellular component organization;cellular component organization at cellular level;cellular component organization or biogenesis;cellular component organization or biogenesis at cellular level;cellular process;cytoskeleton organiza…	structural constituent of cytoskeleton;structural molecule activity	adherens junction;anchoring junction;Arp2/3 protein complex;cell junction;cell part;cell projection;cell-substrate adherens junction;cell-substrate junction;cytoplasm;cytoskeletal part;extracellular membrane-bounded organelle;extracellular organelle;extracellular region part;extracellular vesicular exosome;focal adhesion;intracellular organelle part;intracellular part;lamellipodium;macromolecular…	Bacterial invasion of epithelial cells;Fc gamma R-mediated phagocytosis;Pathogenic Escherichia coli infection;Regulation of actin cytoskeleton;Shigellosis
F6VTL9;A0A0G2JFQ4;E9Q9L6;Q6ZQA0;Q6ZQA0-2	F6VTL9;A0A0G2JFQ4;E9Q9L6;Q6ZQA0;Q6ZQA0-2	Neurobeachin-like protein 2	Nbeal2	19.3752	19.5538	19.6821	19.4729	19.3726	19.3683	18.4253	16.4546	19.3739	19.4611	19.0537	17.9638			6	2	2	1	1	0.350019	0.945743	0.0871439	0.241408	1	-1.08989	anatomical structure development;anatomical structure formation involved in morphogenesis;biological regulation;blood coagulation;cell development;cell differentiation;cellular component organization;cellular component organization at cellular level;cellular component organization or biogenesis;cellular component organization or biogenesis at cellular level;cellular developmental process;cellular…	binding;lipid binding;phospholipid binding	cell part;cytoplasmic part;endomembrane system;endoplasmic reticulum;extrinsic to membrane;intracellular membrane-bounded organelle;intracellular organelle;intracellular part;membrane;membrane part;membrane-bounded organelle;organelle
F8WIX8;A0A0N4SV66;Q8CGP4;Q8CGP6;Q8R1M2;Q64523;Q8CGP7;Q8CGP5;Q8BFU2;Q6GSS7;P22752;G3UWL7;Q3UA95;Q3THW5;P0C0S6;Q64522;P27661	F8WIX8;A0A0N4SV66;Q8CGP4;Q8CGP6;Q8R1M2;Q64523;Q8CGP7;Q8CGP5;Q8BFU2;Q6GSS7;P22752;G3UWL7;Q3UA95;Q3THW5;P0C0S6;Q64522;P27661	Histone H2A;Histone H2A type 1-H;Histone H2A.J;Histone H2A type 2-C;Histone H2A type 1-K;Histone H2A type 1-F;Histone H2A type 3;Histone H2A type 2-A;Histone H2A type 1;Histone H2A.V;Histone H2A.Z;Histone H2A type 2-B;Histone H2AX	Hist1h2al;Hist1h2aa;Hist1h2ah;H2afj;Hist2h2ac;Hist1h2ak;Hist1h2af;Hist3h2a;Hist2h2aa1;Hist1h2ab;H2afz;H2afv;Hist2h2ab;H2afx	20.7512	17.382	21.1987	21.0122	20.6889	17.095	18.2724	16.8172	20.7201	17.2385	19.7355	18.9147	+		4	2	0	1	1	2.75118	0	-3.48158	0.108652	1	-0.820889	biological regulation;cell cycle;cellular component assembly;cellular component assembly at cellular level;cellular component disassembly;cellular component disassembly at cellular level;cellular component organization;cellular component organization at cellular level;cellular component organization or biogenesis;cellular component organization or biogenesis at cellular level;cellular macromolecu…	binding;chromatin binding;chromatin DNA binding;core promoter binding;core promoter proximal region DNA binding;core promoter proximal region sequence-specific DNA binding;core promoter sequence-specific DNA binding;damaged DNA binding;DNA binding;enhancer binding;enhancer sequence-specific DNA binding;enzyme binding;histone binding;nucleic acid binding;nucleosomal DNA binding;nucleosome binding;…	cell part;chromatin;chromosomal part;chromosome;chromosome, telomeric region;condensed chromosome;condensed nuclear chromosome;euchromatin;extracellular membrane-bounded organelle;extracellular organelle;extracellular region part;extracellular vesicular exosome;germ cell nucleus;heterochromatin;intracellular membrane-bounded organelle;intracellular non-membrane-bounded organelle;intracellular org…	Systemic lupus erythematosus
A0A0R4J027;P54987	A0A0R4J027;P54987	Cis-aconitate decarboxylase	Irg1	17.5682	17.7379	21.722	22.0171	16.8628	15.8974	20.9343	19.9369	17.2155	16.8177	21.3282	20.977			4	0	0	2	2	-4.34294e-08	1	0	0.106743	1	-0.351181	biological regulation;carboxylic acid catabolic process;carboxylic acid metabolic process;catabolic process;cellular catabolic process;cellular ketone metabolic process;cellular metabolic process;cellular process;cellular response to biotic stimulus;cellular response to chemical stimulus;cellular response to cytokine stimulus;cellular response to endogenous stimulus;cellular response to hormone s…	2-methylcitrate dehydratase activity;aconitate decarboxylase activity;carbon-carbon lyase activity;carbon-oxygen lyase activity;carboxy-lyase activity;catalytic activity;hydro-lyase activity;lyase activity	cell part;cytoplasmic part;intracellular membrane-bounded organelle;intracellular organelle;intracellular part;membrane-bounded organelle;mitochondrion;organelle
D6RE33;A0A0R4J1Q0;G5E896;Q3UJB9-2;Q3UJB9;F6V5I7;F6ZJ27	D6RE33;A0A0R4J1Q0;G5E896;Q3UJB9-2;Q3UJB9	Enhancer of mRNA-decapping protein 4	Edc4	19.3746	17.2208	20.5751	19.2756	15.7333	16.0865	20.0035	15.9828	17.554	16.6536	20.2893	17.6292			4	1	0	2	1	0.165374	0.937476	-0.900356	0.597918	1	-2.66013			cell part;cytoplasmic mRNA processing body;cytoplasmic part;intracellular membrane-bounded organelle;intracellular non-membrane-bounded organelle;intracellular organelle;intracellular organelle part;intracellular part;macromolecular complex;membrane;membrane-bounded organelle;non-membrane-bounded organelle;nuclear part;nucleoplasm;nucleus;organelle;organelle part;ribonucleoprotein complex;RNA gra…	RNA degradation
E9Q394-2;E9Q394;A0A140LJJ5;A0A140LHG3	E9Q394-2;E9Q394;A0A140LJJ5;A0A140LHG3		Akap13	20.5419	21.0035	22.3657	22.3599	20.8861	21.2632	21.1792	21.9255	20.714	21.1333	21.7724	22.1427			8	2	2	2	2	0.718424	0.885556	0.419328	0.209584	1	0.370233	biological regulation;cellular process;cellular response to stimulus;establishment of localization;establishment of localization in cell;intracellular signal transduction;intracellular transport;nuclear export;nuclear transport;nucleocytoplasmic transport;regulation of biological process;regulation of cardiac muscle hypertrophy;regulation of catalytic activity;regulation of cellular metabolic pro…	binding;cAMP-dependent protein kinase activity;catalytic activity;cation binding;cyclic nucleotide-dependent protein kinase activity;enzyme regulator activity;GTPase regulator activity;guanyl-nucleotide exchange factor activity;ion binding;kinase activity;metal ion binding;nucleoside-triphosphatase regulator activity;phosphotransferase activity, alcohol group as acceptor;protein kinase activity;p…	cell part;cytoplasm;cytoplasmic part;intracellular part;membrane;perinuclear region of cytoplasm
A0A140T8I9;E9Q3L2;F6Y9T6	A0A140T8I9;E9Q3L2;F6Y9T6		Pi4ka	18.6891	19.1798	20.389	20.0727	17.5958	19.5419	19.2451	18.3822	18.1424	19.3608	19.8171	19.2275			6	2	2	1	1	0.773121	0.696552	1.21841	0.206322	1	-0.58958	actin cytoskeleton organization;actin filament-based process;biological regulation;cellular component organization;cellular component organization at cellular level;cellular component organization or biogenesis;cellular component organization or biogenesis at cellular level;cellular lipid metabolic process;cellular metabolic process;cellular process;cellular response to stimulus;cytoskeleton orga…	1-phosphatidylinositol 4-kinase activity;catalytic activity;inositol or phosphatidylinositol kinase activity;kinase activity;lipid kinase activity;phosphatidylinositol kinase activity;phosphotransferase activity, alcohol group as acceptor;transferase activity;transferase activity, transferring phosphorus-containing groups	adherens junction;anchoring junction;cell junction;cell part;cell-substrate adherens junction;cell-substrate junction;cytoplasm;extracellular membrane-bounded organelle;extracellular organelle;extracellular region part;extracellular vesicular exosome;focal adhesion;intracellular part;membrane;membrane-bounded organelle;membrane-bounded vesicle;organelle;plasma membrane;vesicle	Inositol phosphate metabolism;Phosphatidylinositol signaling system
A0A171EBL2;E9Q555	A0A171EBL2;E9Q555	E3 ubiquitin-protein ligase RNF213	Rnf213	19.0493	19.0407	25.2237	24.2871	19.6223	19.2636	21.1324	20.9993	19.3358	19.1521	23.178	22.6432			8	2	2	2	2	0.214069	0.941569	-0.183677	0.0668278	1	-0.53479	cellular macromolecule metabolic process;cellular metabolic process;cellular process;cellular protein metabolic process;macromolecule metabolic process;macromolecule modification;metabolic process;primary metabolic process;protein autoubiquitination;protein metabolic process;protein modification by small protein conjugation;protein modification by small protein conjugation or removal;protein modi…	acid-amino acid ligase activity;ATPase activity;binding;catalytic activity;cation binding;hydrolase activity;hydrolase activity, acting on acid anhydrides;hydrolase activity, acting on acid anhydrides, in phosphorus-containing anhydrides;ion binding;ligase activity;ligase activity, forming carbon-nitrogen bonds;metal ion binding;nucleoside-triphosphatase activity;pyrophosphatase activity;small co…	cell part;cytoplasm;intracellular non-membrane-bounded organelle;intracellular organelle;intracellular organelle part;intracellular part;membrane;non-membrane-bounded organelle;nuclear part;nucleolus;organelle;organelle part
A2AB60;Q9JL26-2;Q9JL26;G3UWI1	A2AB60;Q9JL26-2;Q9JL26	Formin-like protein 1	Fmnl1	23.5139	21.2996	22.8681	21.9706	22.1372	21.3479	23.5593	22.0059	22.8256	21.3237	23.2137	21.9883			8	2	2	2	2	0.793155	0.736923	-1.50183	1.14681	1	-1.22543	actin cytoskeleton organization;actin filament severing;actin filament-based process;biological regulation;cell migration;cell motility;cellular component movement;cellular component organization;cellular component organization at cellular level;cellular component organization or biogenesis;cellular component organization or biogenesis at cellular level;cellular process;cortical actin cytoskeleto…	actin binding;actin filament binding;binding;cytoskeletal protein binding;enzyme binding;GTPase activating protein binding;GTPase binding;profilin binding;protein binding;Rac GTPase binding;Ras GTPase binding;Rho GTPase binding;small GTPase binding	cell part;cytoplasmic membrane-bounded vesicle;cytoplasmic part;cytoplasmic vesicle;cytosol;endocytic vesicle;extracellular membrane-bounded organelle;extracellular organelle;extracellular region part;extracellular vesicular exosome;intracellular membrane-bounded organelle;intracellular organelle;intracellular part;membrane;membrane-bounded organelle;membrane-bounded vesicle;organelle;phagocytic …
A2AN08-3;A2AN08;A2AN08-5;F6SSP6;A2AN08-4;A2AN08-2	A2AN08-3;A2AN08;A2AN08-5;F6SSP6	E3 ubiquitin-protein ligase UBR4	Ubr4	19.0462	19.1104	21.1667	20.1817	18.937	17.6333	18.4468	18.0287	18.9916	18.3719	19.8068	19.1052			5	2	1	1	1	0.30917	0.883784	-0.619754	0.139658	1	-0.701557	cellular macromolecule metabolic process;cellular metabolic process;cellular process;cellular protein metabolic process;macromolecule metabolic process;macromolecule modification;metabolic process;primary metabolic process;protein metabolic process;protein modification by small protein conjugation;protein modification by small protein conjugation or removal;protein modification process;protein ub…	acid-amino acid ligase activity;binding;catalytic activity;cation binding;ion binding;ligase activity;ligase activity, forming carbon-nitrogen bonds;metal ion binding;small conjugating protein ligase activity;transition metal ion binding;ubiquitin-protein ligase activity;zinc ion binding	cell part;centrosome;cytoplasm;cytoplasmic part;cytoskeletal part;integral to membrane;intracellular non-membrane-bounded organelle;intracellular organelle;intracellular organelle part;intracellular part;intrinsic to membrane;membrane;membrane part;microtubule organizing center;non-membrane-bounded organelle;nuclear part;nucleoplasm;organelle;organelle part
A2AS05;A2AS03;E9QAM5	A2AS05;A2AS03;E9QAM5	Helicase with zinc finger domain 2	Helz2	16.5363	17.4287	22.5572	22.2597	17.0523	16.7352	20.8752	20.9478	16.7943	17.0819	21.7162	21.6037			4	0	0	2	2	-4.34294e-08	1	0	0.0335437	0.989618	-0.112427	biological regulation;biosynthetic process;cellular biosynthetic process;cellular macromolecule biosynthetic process;cellular macromolecule metabolic process;cellular metabolic process;cellular nitrogen compound metabolic process;cellular process;macromolecule biosynthetic process;macromolecule metabolic process;metabolic process;nitrogen compound metabolic process;nucleic acid metabolic process;…	adenyl nucleotide binding;adenyl ribonucleotide binding;ATP binding;binding;catalytic activity;cation binding;DNA binding;helicase activity;hydrolase activity;hydrolase activity, acting on acid anhydrides;hydrolase activity, acting on acid anhydrides, in phosphorus-containing anhydrides;ion binding;ligand-dependent nuclear receptor transcription coactivator activity;metal ion binding;nucleic acid…	cell part;intracellular organelle part;intracellular part;membrane;nuclear part;nucleoplasm;organelle part
A2AS98;P28660-2;P28660	A2AS98;P28660-2;P28660	Nck-associated protein 1	Nckap1	21.3355	17.7864	21.2235	18.3159	19.6569	17.5729	22.3934	17.0202	20.4962	17.6797	21.8085	17.668			4	2	0	2	0	1.09902	0.46	-2.81654	1.38007	0.913846	-4.14043	actin cytoskeleton organization;actin filament-based process;ameboidal cell migration;anatomical structure development;anatomical structure formation involved in morphogenesis;anatomical structure morphogenesis;anterior/posterior axis specification;anterior/posterior axis specification, embryo;anterior/posterior pattern specification;apical protein localization;asymmetric protein localization;axi…	binding;protein binding;protein complex binding	adherens junction;anchoring junction;cell junction;cell part;cell projection;cell projection membrane;cell projection part;cell-substrate adherens junction;cell-substrate junction;cytoplasmic part;extracellular membrane-bounded organelle;extracellular organelle;extracellular region part;extracellular vesicular exosome;focal adhesion;integral to membrane;intracellular part;intrinsic to membrane;la…	Regulation of actin cytoskeleton
A3KGU5;E9Q447;P16546-2;A3KGU7;A3KGU9;P16546;A3KGU4	A3KGU5;E9Q447;P16546-2;A3KGU7;A3KGU9;P16546	Spectrin alpha chain, non-erythrocytic 1	Sptan1	19.4379	21.5163	20.3421	20.7923	21.9778	22.5081	17.5351	16.7753	20.7078	22.0122	18.9386	18.7838			6	2	2	1	1	0.356886	0.906441	1.30436	0.0198295	0.989489	-0.154816	actin filament capping;biological regulation;cellular component organization;cellular component organization or biogenesis;negative regulation of actin filament depolymerization;negative regulation of actin filament polymerization;negative regulation of biological process;negative regulation of cellular component organization;negative regulation of cellular process;negative regulation of cytoskel…	binding;calcium ion binding;cation binding;cytoskeletal protein binding;ion binding;metal ion binding;protein binding;protein dimerization activity;protein heterodimerization activity;spectrin binding	adherens junction;anchoring junction;axon part;cell cortex part;cell junction;cell part;cell projection part;cell-cell adherens junction;cell-cell junction;contractile fiber part;cortical cytoskeleton;cuticular plate;cytoplasmic part;cytoskeletal part;cytoskeleton;extracellular membrane-bounded organelle;extracellular organelle;extracellular region part;extracellular vesicular exosome;fascia adhe…
A6ZI44;P05064;D3Z510;A0A0U1RPN8;D3YV98;A0A0U1RPT5;D3YWI1;A6ZI47;Q9CPQ9;A6ZI46	A6ZI44;P05064;D3Z510;A0A0U1RPN8;D3YV98;A0A0U1RPT5;D3YWI1;A6ZI47	Fructose-bisphosphate aldolase;Fructose-bisphosphate aldolase A	Aldoa;Aldoart2	18.7264	19.2856	20.149	19.2258	18.5228	19.4684	15.7123	19.8331	18.6246	19.377	17.9307	19.5295			7	2	2	1	2	1.50154	0.456471	0.752372	0.260204	1	1.59881	alcohol catabolic process;alcohol metabolic process;carbohydrate catabolic process;carbohydrate metabolic process;catabolic process;cellular carbohydrate catabolic process;cellular carbohydrate metabolic process;cellular component assembly;cellular component organization;cellular component organization or biogenesis;cellular metabolic process;cellular process;generation of precursor metabolites a…	aldehyde-lyase activity;binding;carbon-carbon lyase activity;catalytic activity;enzyme binding;fructose-bisphosphate aldolase activity;lyase activity;protease binding;protein binding	cell part;contractile fiber part;cytoplasmic part;intracellular membrane-bounded organelle;intracellular organelle;intracellular part;M band;macromolecular complex;membrane;membrane-bounded organelle;mitochondrion;myelin sheath;organelle;organelle part;protein complex;Z disc	Carbon fixation in photosynthetic organisms;Fructose and mannose metabolism;Glycolysis / Gluconeogenesis;Pentose phosphate pathway
B1AVH5;Q8C0P5	B1AVH5;Q8C0P5	Coronin;Coronin-2A	Coro2a	16.4385	17.5406	20.7055	20.1122	21.2441	21.5247	17.7057	19.9687	18.8413	19.5327	19.2056	20.0405			5	1	1	1	2	0.0730102	0.93952	0.691362	0.197833	1	0.834869	actin cytoskeleton organization;actin filament-based process;cellular component organization;cellular component organization at cellular level;cellular component organization or biogenesis;cellular component organization or biogenesis at cellular level;cellular process;cytoskeleton organization;organelle organization	actin binding;actin filament binding;binding;cytoskeletal protein binding;protein binding	actin cytoskeleton;brush border;cell part;cell projection;cytoskeleton;intracellular non-membrane-bounded organelle;intracellular organelle;intracellular organelle part;intracellular part;macromolecular complex;non-membrane-bounded organelle;nuclear part;nucleoplasm part;organelle;organelle part;protein complex;transcriptional repressor complex
B1AXW5;B1AXW6;P35700;B1AXW4	B1AXW5;B1AXW6;P35700	Peroxiredoxin-1	Prdx1	21.7224	20.8044	20.7022	22.8155	21.0725	20.7936	20.9121	22.6502	21.3975	20.799	20.8071	22.7329			8	2	2	2	2	0.68432	0.92	-0.598482	2.32086	0.624	1.92572	anatomical structure homeostasis;biological regulation;catabolic process;cell killing;cell proliferation;cellular catabolic process;cellular metabolic process;cellular process;cellular response to chemical stimulus;cellular response to hydrogen peroxide;cellular response to oxidative stress;cellular response to oxygen radical;cellular response to reactive oxygen species;cellular response to stimu…	antioxidant activity;binding;catalytic activity;cation binding;heme binding;identical protein binding;ion binding;iron ion binding;metal ion binding;oxidoreductase activity;oxidoreductase activity, acting on paired donors, with incorporation or reduction of molecular oxygen;oxidoreductase activity, acting on peroxide as acceptor;peroxidase activity;peroxiredoxin activity;protein binding;tetrapyrr…	cell part;chromatin;chromosomal part;cytoplasm;cytoplasmic membrane-bounded vesicle;cytoplasmic part;cytoplasmic vesicle;cytosol;euchromatin;extracellular membrane-bounded organelle;extracellular organelle;extracellular region part;extracellular space;extracellular vesicular exosome;intracellular membrane-bounded organelle;intracellular non-membrane-bounded organelle;intracellular organelle;intra…	Peroxisome
E9QAI5;G3UWN2;B2RQC6-2;B2RQC6;E9QAT6;F6S3Z3	E9QAI5;G3UWN2;B2RQC6-2;B2RQC6	CAD protein;Glutamine-dependent carbamoyl-phosphate synthase;Aspartate carbamoyltransferase;Dihydroorotase	Cad	22.5648	23.1006	23.9941	23.8183	23.0697	22.9349	22.22	22.5096	22.8173	23.0178	23.1071	23.1639			8	2	2	2	2	0.276356	0.884301	0.200503	0.0161332	1	0.0568857	amide biosynthetic process;amine biosynthetic process;amine catabolic process;amine metabolic process;anatomical structure development;anatomical structure morphogenesis;arginine biosynthetic process;arginine metabolic process;biological regulation;biosynthetic process;body fluid secretion;carbamoyl phosphate biosynthetic process;carbamoyl phosphate metabolic process;carboxylic acid biosynthetic …	adenyl nucleotide binding;adenyl ribonucleotide binding;amine binding;amino acid binding;aspartate carbamoyltransferase activity;ATP binding;binding;carbamoyl-phosphate synthase (ammonia) activity;carbamoyl-phosphate synthase (glutamine-hydrolyzing) activity;carbon-nitrogen ligase activity, with glutamine as amido-N-donor;carboxyl- or carbamoyltransferase activity;carboxylic acid binding;catalyti…	axon part;cell body;cell part;cell projection part;cytoplasm;cytoplasmic part;cytosol;extracellular membrane-bounded organelle;extracellular organelle;extracellular region part;extracellular vesicular exosome;intracellular membrane-bounded organelle;intracellular organelle;intracellular organelle part;intracellular part;macromolecular complex;membrane;membrane-bounded organelle;membrane-bounded v…	Alanine, aspartate and glutamate metabolism;Pyrimidine metabolism
K3W4L0;B2RRE2;E9QAX2;Q9JMH9-1;Q9JMH9;Q9JMH9-6;E9Q405;Q9JMH9-5;Q9JMH9-7;Q9JMH9-2;Q9JMH9-4;E9QA74	K3W4L0;B2RRE2;E9QAX2;Q9JMH9-1;Q9JMH9;Q9JMH9-6;E9Q405;Q9JMH9-5;Q9JMH9-7;Q9JMH9-2;Q9JMH9-4;E9QA74	Unconventional myosin-XVIIIa	Myo18a	16.9071	21.2261	21.2652	21.4042	21.4469	21.4396	17.2318	16.0595	19.177	21.3328	19.2485	18.7319			5	1	2	1	1	0.353681	0.936727	2.15581	0.0498637	1	-0.516609	actin cytoskeleton organization;actin filament-based process;actomyosin structure organization;asymmetric Golgi ribbon formation;biological regulation;cell migration;cell motility;cellular component movement;cellular component organization;cellular component organization at cellular level;cellular component organization or biogenesis;cellular component organization or biogenesis at cellular level…	actin binding;actin filament binding;adenyl nucleotide binding;adenyl ribonucleotide binding;ADP binding;ATP binding;binding;catalytic activity;cytoskeletal protein binding;hydrolase activity;hydrolase activity, acting on acid anhydrides;hydrolase activity, acting on acid anhydrides, in phosphorus-containing anhydrides;motor activity;nucleoside-triphosphatase activity;nucleotide binding;protein b…	actomyosin;brush border;cell part;cell projection;cytoplasmic part;cytoskeletal part;cytoskeleton;endoplasmic reticulum-Golgi intermediate compartment;Golgi apparatus part;Golgi membrane;intracellular membrane-bounded organelle;intracellular non-membrane-bounded organelle;intracellular organelle;intracellular organelle part;intracellular part;macromolecular complex;membrane;membrane-bounded organ…
D3Z3H4;B2RSU6;Q6AW69-3;Q6AW69-5;Q6AW69-4;Q6AW69	D3Z3H4;B2RSU6;Q6AW69-3;Q6AW69-5;Q6AW69-4;Q6AW69	Cingulin-like protein 1	Cgnl1	17.9667	19.1214	18.5959	18.5077	19.5422	19.1706	18.2328	16.9161	18.7545	19.146	18.4144	17.7119			5	1	2	1	1	0.174871	0.933077	0.391561	0.318625	1	-0.702482		catalytic activity;hydrolase activity;hydrolase activity, acting on acid anhydrides;hydrolase activity, acting on acid anhydrides, in phosphorus-containing anhydrides;motor activity;nucleoside-triphosphatase activity;pyrophosphatase activity	actin cytoskeleton;apical junction complex;cell junction;cell part;cell-cell junction;cytoskeletal part;cytoskeleton;intracellular non-membrane-bounded organelle;intracellular organelle;intracellular organelle part;intracellular part;macromolecular complex;myosin complex;non-membrane-bounded organelle;occluding junction;organelle;organelle part;protein complex;tight junction
B7FAU9;Q8BTM8;B7FAV1;F6XC15;F6Z2C0	B7FAU9;Q8BTM8;B7FAV1	Filamin-A	Flna	21.3526	21.8867	23.301	23.1413	22.7487	22.3728	21.121	22.8289	22.0507	22.1298	22.211	22.9851			8	2	2	2	2	0.0340765	0.964412	0.0791149	0.255811	1	0.774116	actin crosslink formation;actin cytoskeleton organization;actin cytoskeleton reorganization;actin filament organization;actin filament-based process;anatomical structure formation involved in morphogenesis;anatomical structure morphogenesis;biological adhesion;biological regulation;biosynthetic process;cAMP-mediated signaling;cell adhesion;cell cycle process;cell morphogenesis;cell morphogenesis …	actin binding;actin filament binding;binding;cytoskeletal protein binding;enzyme binding;Fc-gamma receptor I complex binding;glycoprotein binding;GTPase binding;identical protein binding;immunoglobulin receptor binding;kinase binding;molecular transducer activity;protein binding;protein dimerization activity;protein homodimerization activity;protein kinase binding;protein kinase C binding;Rac GTP…	actin cytoskeleton;actin filament;actin filament bundle;adherens junction;anchoring junction;brush border;cell body;cell cortex;cell cortex part;cell junction;cell part;cell projection;cell projection part;cell-substrate adherens junction;cell-substrate junction;chromosomal part;cortical cytoskeleton;cytoplasm;cytoplasmic part;cytoskeletal part;cytoskeleton;cytosol;dendritic shaft;extracellular m…	Focal adhesion;MAPK signaling pathway
B7ZCU2;B7ZCU5;B7ZCU4;B7ZCU3;B7ZCU0;J3QNK8;Q8CBW3-5;Q8CBW3-2;Q8CBW3-4;Q8CBW3-3;Q8CBW3;A0A087WRS3;A0A087WPP8;Q6AXH6;Q6AXD2;P62484;A0A087WR90;A0A087WNT3	B7ZCU2;B7ZCU5;B7ZCU4;B7ZCU3;B7ZCU0;J3QNK8;Q8CBW3-5;Q8CBW3-2;Q8CBW3-4;Q8CBW3-3;Q8CBW3	Abl interactor 1	Abi1	23.4625	19.2864	22.5006	18.873	22.5085	18.892	23.0693	19.7533	22.9855	19.0892	22.785	19.3132			8	2	2	2	2	1.76696	0.78	-3.89632	1.65697	0.92	-3.47178	actin cytoskeleton organization;actin filament organization;actin filament-based process;actin polymerization or depolymerization;anatomical structure development;anatomical structure formation involved in morphogenesis;anatomical structure morphogenesis;anterior/posterior pattern specification;behavior;biological regulation;camera-type eye development;cell development;cell migration;cell motilit…	binding;enzyme activator activity;enzyme binding;enzyme regulator activity;kinase activator activity;kinase regulator activity;proline-rich region binding;protein binding;protein complex binding;protein domain specific binding;protein kinase activator activity;protein kinase regulator activity;protein tyrosine kinase activator activity;SH3 domain binding;ubiquitin protein ligase binding	adherens junction;anchoring junction;cell junction;cell leading edge;cell part;cell projection;cell projection part;cell-cell adherens junction;cell-cell junction;cytoplasmic part;cytoskeletal part;cytoskeleton;cytosol;dendrite;extracellular membrane-bounded organelle;extracellular organelle;extracellular region part;extracellular vesicular exosome;filopodium;growth cone;intracellular;intracellul…	Regulation of actin cytoskeleton
B8JK33;B8JK32;Q9D0E1-2;Q9D0E1;F6W322;F7C9U3	B8JK33;B8JK32;Q9D0E1-2;Q9D0E1	Heterogeneous nuclear ribonucleoprotein M	Hnrnpm	18.1497	19.032	20.3455	18.5145	19.8253	20.3491	17.854	17.764	18.9875	19.6905	19.0997	18.1392			6	2	2	1	1	0.238632	0.865287	0.703017	0.269833	1	-0.960487	alternative nuclear mRNA splicing, via spliceosome;cellular macromolecule metabolic process;cellular metabolic process;cellular nitrogen compound metabolic process;cellular process;macromolecule metabolic process;metabolic process;mRNA metabolic process;mRNA processing;nitrogen compound metabolic process;nuclear mRNA splicing, via spliceosome;nucleic acid metabolic process;nucleobase-containing c…	binding;nucleotide binding;protein binding;protein domain specific binding	catalytic step 2 spliceosome;cell part;extracellular matrix;extracellular membrane-bounded organelle;extracellular organelle;extracellular region part;extracellular vesicular exosome;intracellular organelle part;intracellular part;macromolecular complex;membrane;membrane-bounded organelle;membrane-bounded vesicle;nuclear body;nuclear matrix;nuclear part;nucleoplasm;nucleoplasm part;organelle;orga…	Spliceosome
D3YVN7;Q8BFR5-2;Q8BFR5;A0A0U1RPC4	D3YVN7;Q8BFR5-2;Q8BFR5;A0A0U1RPC4	Elongation factor Tu;Elongation factor Tu, mitochondrial	Gm9755;Tufm	15.8859	17.2451	20.6054	19.6199	18.5448	19.4709	18.3365	16.4181	17.2153	18.358	19.4709	18.019			5	1	1	2	1	0.238382	0.868706	1.14269	0.270528	1	-1.45194	biosynthetic process;cellular biosynthetic process;cellular macromolecule biosynthetic process;cellular macromolecule metabolic process;cellular metabolic process;cellular process;macromolecule biosynthetic process;macromolecule metabolic process;metabolic process;translational elongation	binding;catalytic activity;GTP binding;GTPase activity;guanyl nucleotide binding;guanyl ribonucleotide binding;hydrolase activity;hydrolase activity, acting on acid anhydrides;hydrolase activity, acting on acid anhydrides, in phosphorus-containing anhydrides;nucleic acid binding;nucleoside-triphosphatase activity;nucleotide binding;purine nucleotide binding;purine ribonucleoside triphosphate bind…	cell part;cytoplasmic part;extracellular membrane-bounded organelle;extracellular organelle;extracellular region part;extracellular vesicular exosome;intracellular;intracellular membrane-bounded organelle;intracellular non-membrane-bounded organelle;intracellular organelle;intracellular organelle part;intracellular part;membrane;membrane-bounded organelle;membrane-bounded vesicle;mitochondrial in…	Plant-pathogen interaction
D3YXG6;Q9CVB6	D3YXG6;Q9CVB6	Actin-related protein 2/3 complex subunit 2	Arpc2	16.913	18.9678	19.6579	20.3874	20.1708	20.7458	18.5871	16.9877	18.5419	19.8568	19.1225	18.6876			5	1	2	1	1	0.25802	0.870886	1.31487	0.0809517	0.982655	-0.434946	actin cytoskeleton organization;actin filament organization;actin filament-based process;actin nucleation;Arp2/3 complex-mediated actin nucleation;biological regulation;cellular component organization;cellular component organization at cellular level;cellular component organization or biogenesis;cellular component organization or biogenesis at cellular level;cellular process;cytoskeleton organiza…	structural constituent of cytoskeleton;structural molecule activity	adherens junction;anchoring junction;Arp2/3 protein complex;cell junction;cell leading edge;cell part;cell projection;cell-substrate adherens junction;cell-substrate junction;cytoplasm;cytoplasmic part;cytoskeletal part;endosome;extracellular membrane-bounded organelle;extracellular organelle;extracellular region part;extracellular vesicular exosome;focal adhesion;Golgi apparatus;intracellular me…	Bacterial invasion of epithelial cells;Fc gamma R-mediated phagocytosis;Pathogenic Escherichia coli infection;Regulation of actin cytoskeleton;Shigellosis
D3Z6F5;Q03265;D6RJ16	D3Z6F5;Q03265	ATP synthase subunit alpha;ATP synthase subunit alpha, mitochondrial	Atp5a1	20.7093	21.1956	22.0526	21.1366	20.6415	20.7203	20.2669	20.3601	20.6754	20.9579	21.1598	20.7484			8	2	2	2	2	0.443301	0.905	0.282565	0.146483	1	-0.411415	ATP biosynthetic process;ATP hydrolysis coupled proton transport;ATP metabolic process;ATP synthesis coupled proton transport;biological regulation;biosynthetic process;cation transport;cellular biosynthetic process;cellular metabolic process;cellular nitrogen compound biosynthetic process;cellular nitrogen compound metabolic process;cellular process;energy coupled proton transport, against elect…	active transmembrane transporter activity;adenyl nucleotide binding;adenyl ribonucleotide binding;ATP binding;ATPase activity;ATPase activity, coupled;ATPase activity, coupled to movement of substances;ATPase activity, coupled to transmembrane movement of ions;ATPase activity, coupled to transmembrane movement of substances;binding;catalytic activity;cation transmembrane transporter activity;cati…	cell part;cytoplasmic part;extracellular membrane-bounded organelle;extracellular organelle;extracellular region part;extracellular vesicular exosome;intracellular membrane-bounded organelle;intracellular organelle;intracellular organelle part;intracellular part;macromolecular complex;membrane;membrane part;membrane-bounded organelle;membrane-bounded vesicle;mitochondrial inner membrane;mitochond…	Alzheimer's disease;Huntington's disease;Oxidative phosphorylation;Parkinson's disease
G3X922;D4AFX7	G3X922;D4AFX7		Dnajc13	20.2328	20.4034	21.5619	21.5648	20.0451	19.8236	20.6045	20.1488	20.139	20.1135	21.0832	20.8568			8	2	2	2	2	0.0263881	0.983022	-0.0254488	0.0883819	0.987143	-0.226426	biological regulation;cell differentiation;cellular component organization;cellular component organization at cellular level;cellular component organization or biogenesis;cellular component organization or biogenesis at cellular level;cellular developmental process;cellular process;developmental process;endosome organization;organelle organization;osteoblast differentiation;regulation of biologic…		cell part;cytoplasmic part;early endosome membrane;endosomal part;endosome membrane;extracellular membrane-bounded organelle;extracellular organelle;extracellular region part;extracellular vesicular exosome;intracellular organelle part;intracellular part;lysosomal membrane;macromolecular complex;membrane;membrane-bounded organelle;membrane-bounded vesicle;organelle;organelle membrane;organelle pa…
D6RIL1	D6RIL1		Nr3c2	16.9088	22.7351	22.5819	22.66	20.869	16.6948	23.0542	23.4178	18.8889	19.7149	22.8181	23.0389			6	1	1	2	2	0.0755471	0.947097	0.826039	0.174003	1	0.22081	biological regulation;biosynthetic process;cation homeostasis;cellular biosynthetic process;cellular cation homeostasis;cellular chemical homeostasis;cellular homeostasis;cellular ion homeostasis;cellular macromolecule biosynthetic process;cellular macromolecule metabolic process;cellular metabolic process;cellular metal ion homeostasis;cellular monovalent inorganic cation homeostasis;cellular ni…	binding;cation binding;DNA binding;ion binding;lipid binding;metal ion binding;nucleic acid binding;nucleic acid binding transcription factor activity;sequence-specific DNA binding;sequence-specific DNA binding transcription factor activity;steroid binding;transition metal ion binding;zinc ion binding	cell part;intracellular membrane-bounded organelle;intracellular organelle;intracellular part;macromolecular complex;membrane-bounded organelle;nucleus;organelle;protein complex;receptor complex
E9PUI4;Q8VDP3-3;Q8VDP3;Q8VDP3-2	E9PUI4;Q8VDP3-3;Q8VDP3;Q8VDP3-2	Protein-methionine sulfoxide oxidase MICAL1	Mical1	20.0375	20.4666	20.6759	20.4139	20.3688	20.4201	17.6291	17.3946	20.2032	20.4434	19.1525	18.9042			6	2	2	1	1	0.541358	0.905517	0.240199	0.036953	0.993438	-0.248232	actin cytoskeleton organization;actin filament depolymerization;actin filament organization;actin filament-based process;actin polymerization or depolymerization;biological regulation;cellular component disassembly;cellular component disassembly at cellular level;cellular component organization;cellular component organization at cellular level;cellular component organization or biogenesis;cellula…	actin binding;binding;catalytic activity;cation binding;coenzyme binding;cofactor binding;cytoskeletal protein binding;enzyme binding;FAD binding;flavin adenine dinucleotide binding;GTPase binding;ion binding;metal ion binding;monooxygenase activity;oxidoreductase activity;oxidoreductase activity, acting on paired donors, with incorporation or reduction of molecular oxygen;oxidoreductase activity…	cell part;cytoplasm;cytoskeleton;intracellular non-membrane-bounded organelle;intracellular organelle;intracellular part;non-membrane-bounded organelle;organelle
E9PUX4;P47911	E9PUX4;P47911	60S ribosomal protein L6	Gm5428;Rpl6	17.391	17.561	22.9424	19.9395	21.1158	22.1652	20.4476	16.4795	19.2534	19.8631	21.695	18.2095			5	1	1	2	1	0.0675689	0.952063	0.609737	0.612919	1	-3.48551	biosynthetic process;cellular biosynthetic process;cellular macromolecule biosynthetic process;cellular macromolecule metabolic process;cellular metabolic process;cellular process;cellular protein metabolic process;macromolecule biosynthetic process;macromolecule metabolic process;metabolic process;primary metabolic process;protein metabolic process;translation	structural constituent of ribosome;structural molecule activity	adherens junction;anchoring junction;cell junction;cell part;cell-substrate adherens junction;cell-substrate junction;cytoplasm;cytoplasmic part;cytosolic large ribosomal subunit;focal adhesion;intracellular membrane-bounded organelle;intracellular non-membrane-bounded organelle;intracellular organelle;intracellular organelle part;intracellular part;large ribosomal subunit;macromolecular complex;…	Ribosome
E9PXV7;E9PV41;O08808;Q6NS79;D3Z074	E9PXV7;E9PV41;O08808;Q6NS79;D3Z074	Protein diaphanous homolog 1	Diap1;Diaph1	27.6942	19.7606	26.7787	18.949	26.1804	17.7481	27.6364	18.9555	26.9373	18.7544	27.2075	18.9522		+	8	2	2	2	2	1.64075	0.39	-8.18294	2.5706	0	-8.25528	actin cytoskeleton organization;actin filament organization;actin filament polymerization;actin filament-based process;actin polymerization or depolymerization;biological regulation;cell projection organization;cellular component assembly;cellular component assembly at cellular level;cellular component organization;cellular component organization at cellular level;cellular component organization …	actin binding;binding;cytoskeletal protein binding;enzyme binding;GTPase binding;identical protein binding;ion channel binding;profilin binding;protein binding;Ras GTPase binding;Rho GTPase binding;small GTPase binding	brush border;cell part;cell projection;cell projection membrane;cell projection part;cytoplasm;cytoskeletal part;intracellular non-membrane-bounded organelle;intracellular organelle;intracellular organelle part;intracellular part;leading edge membrane;membrane part;mitotic spindle;neuron projection;non-membrane-bounded organelle;organelle;organelle part;plasma membrane part;ruffle membrane;spindle	Focal adhesion;Regulation of actin cytoskeleton;Shigellosis
F8WJB9;E9PVP4;P70429-2;P70429	F8WJB9;E9PVP4;P70429-2;P70429	Ena/VASP-like protein	Evl	19.0628	18.5936	17.7589	18.5458	18.1981	16.0113	19.4906	17.4723	18.6305	17.3025	18.6248	18.009			4	2	1	0	1	0.364238	0.92	-1.328	0.216807	1	-0.615718	actin cytoskeleton organization;actin filament capping;actin filament organization;actin filament-based movement;actin filament-based process;actin nucleation;actin polymerization or depolymerization;axon guidance;barbed-end actin filament capping;biological regulation;cell activation;cellular component assembly;cellular component movement;cellular component organization;cellular component organi…	binding;profilin binding;protein binding;protein domain specific binding;SH3 domain binding	adherens junction;anchoring junction;cell junction;cell part;cell projection;cell-substrate adherens junction;cell-substrate junction;cytoplasm;cytoskeleton;focal adhesion;intracellular non-membrane-bounded organelle;intracellular organelle;intracellular part;lamellipodium;membrane;non-membrane-bounded organelle;organelle
E9PXI0;P27870;Q8VDU4	E9PXI0;P27870;Q8VDU4	Proto-oncogene vav	Vav1	19.5465	18.9301	20.7709	19.8367	19.3412	18.9228	17.6662	15.8315	19.4439	18.9264	19.2185	17.8341			6	2	2	1	1	1.42904	0.565714	-0.517415	0.194084	1	-1.38444	biological regulation;cell activation;cell chemotaxis;cell differentiation;cell migration;cell motility;cell surface receptor linked signaling pathway;cellular component movement;cellular component organization;cellular component organization or biogenesis;cellular developmental process;cellular membrane organization;cellular metabolic process;cellular process;cellular response to chemical stimul…	binding;cation binding;enzyme regulator activity;GTPase regulator activity;guanyl-nucleotide exchange factor activity;ion binding;metal ion binding;nucleoside-triphosphatase regulator activity;Rac guanyl-nucleotide exchange factor activity;Ras guanyl-nucleotide exchange factor activity;Rho guanyl-nucleotide exchange factor activity;small GTPase regulator activity	cell junction;cell part;cell-cell junction;cytoplasmic part;cytosol;intracellular part	B cell receptor signaling pathway;Chemokine signaling pathway;Fc epsilon RI signaling pathway;Fc gamma R-mediated phagocytosis;Focal adhesion;Leukocyte transendothelial migration;Natural killer cell mediated cytotoxicity;Regulation of actin cytoskeleton;T cell receptor signaling pathway
E9PYK3	E9PYK3		Parp4	21.2549	18.4597	21.8898	18.071	19.7489	17.3864	22.0498	17.8932	20.5019	17.9231	21.9698	17.9821		+	4	2	0	2	0	0.966115	0.54	-2.57879	3.04681	0	-3.98772	cell death;cellular macromolecule metabolic process;cellular metabolic process;cellular process;cellular protein metabolic process;death;defense response;inflammatory response;macromolecule metabolic process;macromolecule modification;metabolic process;primary metabolic process;protein ADP-ribosylation;protein metabolic process;protein modification process;response to stimulus;response to stress;…	binding;catalytic activity;enzyme binding;NAD+ ADP-ribosyltransferase activity;protein binding;transferase activity;transferase activity, transferring glycosyl groups;transferase activity, transferring pentosyl groups	cell part;cytoplasm;cytoskeletal part;extracellular membrane-bounded organelle;extracellular organelle;extracellular region part;extracellular vesicular exosome;intracellular membrane-bounded organelle;intracellular non-membrane-bounded organelle;intracellular organelle;intracellular organelle part;intracellular part;macromolecular complex;membrane;membrane-bounded organelle;membrane-bounded vesi…	Base excision repair
E9PZF0;Q5NC80;P15532;Q01768;Q5NC79	E9PZF0;Q5NC80;P15532;Q01768	Nucleoside diphosphate kinase;Nucleoside diphosphate kinase A;Nucleoside diphosphate kinase B	Gm20390;Nme1;Nme2	24.2747	24.2464	26.503	23.6254	21.4295	16.5295	18.9027	20.5277	22.8521	20.388	22.7029	22.0766			6	2	1	1	2	0.214758	0.856629	-2.46411	0.0492902	1	-0.626273	anatomical structure development;biological regulation;biosynthetic process;body fluid secretion;catabolic process;cell differentiation;cell surface receptor linked signaling pathway;cellular biosynthetic process;cellular catabolic process;cellular component organization;cellular component organization or biogenesis;cellular developmental process;cellular macromolecule catabolic process;cellular …	adenyl nucleotide binding;adenyl ribonucleotide binding;ATP binding;binding;catalytic activity;cation binding;deoxyribonuclease activity;GTP binding;guanyl nucleotide binding;guanyl ribonucleotide binding;hydrolase activity;hydrolase activity, acting on ester bonds;identical protein binding;ion binding;kinase activity;magnesium ion binding;metal ion binding;nuclease activity;nucleobase-containing…	cell part;cell periphery;cell projection;cell projection membrane;cell projection part;cytoplasm;cytoplasmic part;cytosol;extracellular membrane-bounded organelle;extracellular organelle;extracellular region part;extracellular vesicular exosome;intracellular membrane-bounded organelle;intracellular organelle;intracellular part;lamellipodium;leading edge membrane;membrane;membrane part;membrane-bo…	Purine metabolism;Pyrimidine metabolism
E9PZW8;Q9QY06;Q9QY06-2;E9QKV6;E9PWZ6;Q9QY06-3	E9PZW8;Q9QY06;Q9QY06-2;E9QKV6;E9PWZ6;Q9QY06-3	Unconventional myosin-IXb	Myo9b	19.6143	16.964	21.7601	21.5014	19.623	19.315	17.0275	19.5671	19.6186	18.1395	19.3938	20.5342			6	2	1	1	2	0.474596	0.901905	-1.47913	0.15543	1	1.14046	actin filament-based movement;actin filament-based process;actin-mediated cell contraction;actin-myosin filament sliding;anatomical structure morphogenesis;biological regulation;cell chemotaxis;cell migration;cell motility;cell part morphogenesis;cell projection morphogenesis;cell projection organization;cellular component morphogenesis;cellular component movement;cellular component organization;…	actin binding;actin filament binding;actin-dependent ATPase activity;adenyl nucleotide binding;adenyl ribonucleotide binding;ADP binding;ATP binding;ATPase activity;ATPase activity, coupled;binding;calmodulin binding;catalytic activity;cation binding;cytoskeletal protein binding;enzyme activator activity;enzyme regulator activity;GTPase activator activity;GTPase regulator activity;hydrolase activ…	cell cortex;cell part;cell projection;cell projection part;cytoplasm;cytoplasmic part;cytoskeletal part;filamentous actin;filopodium tip;intracellular organelle part;intracellular part;lamellipodium;macromolecular complex;membrane;myosin complex;organelle part;perinuclear region of cytoplasm;protein complex;ruffle
E9Q2M9;E9PV60	E9Q2M9;E9PV60		Wdfy4	21.333	21.6705	22.0578	21.8119	21.8141	21.5057	20.2864	17.9919	21.5735	21.5881	21.1721	19.9019			7	2	2	2	1	0.0179195	0.989714	0.0145454	0.216371	1	-1.27017	cellular process;endosome transport;establishment of localization;establishment of localization in cell;intracellular transport;transport;vesicle-mediated transport	binding;lipid binding;phospholipid binding	cell part;endomembrane system;extrinsic to membrane;membrane part
E9Q3L1;V9GXM4;E9Q175;E9PVU0;E9Q174;V9GX76;Q64331	E9Q3L1;V9GXM4;E9Q175;E9PVU0;E9Q174;V9GX76;Q64331	Unconventional myosin-VI	Myo6	18.6065	17.3534	18.9693	15.7259	20.045	20.0988	18.7947	18.9833	19.3258	18.7261	18.882	17.3546			5	2	1	1	1	0.133071	0.949818	-0.59965	0.348822	1	-1.52739	anatomical structure development;anatomical structure morphogenesis;auditory receptor cell differentiation;behavior;biological regulation;cell communication;cell differentiation;cell projection organization;cell-cell signaling;cellular component assembly;cellular component assembly at cellular level;cellular component organization;cellular component organization at cellular level;cellular compone…	actin binding;actin filament binding;adenyl nucleotide binding;adenyl ribonucleotide binding;ATP binding;binding;catalytic activity;cytoskeletal protein binding;hydrolase activity;hydrolase activity, acting on acid anhydrides;hydrolase activity, acting on acid anhydrides, in phosphorus-containing anhydrides;motor activity;nucleoside-triphosphatase activity;nucleotide binding;protein binding;purin…	apical part of cell;axon;brush border;cell body;cell part;cell projection;cell projection membrane;cell projection part;clathrin-coated endocytic vesicle;clathrin-coated vesicle;coated pit;coated vesicle;cytoplasm;cytoplasmic membrane-bounded vesicle;cytoplasmic part;cytoplasmic vesicle;cytoskeletal part;DNA-directed RNA polymerase II, holoenzyme;endocytic vesicle;extracellular membrane-bounded o…
E9Q586;E9Q3M3;O08788-2;O08788;D3Z2M9;D3YYG9;D3YX34	E9Q586;E9Q3M3;O08788-2;O08788;D3Z2M9;D3YYG9;D3YX34	Dynactin subunit 1	Dctn1	18.833	17.497	20.3906	20.0605	18.6179	18.6805	17.1463	18.8376	18.7254	18.0888	18.7685	19.4491			6	2	1	1	2	0.397112	0.90386	-0.636669	0.135191	0.997551	0.6806	biological regulation;cellular component movement;cellular component organization;cellular component organization at cellular level;cellular component organization or biogenesis;cellular component organization or biogenesis at cellular level;cellular process;cytoplasmic microtubule organization;cytoskeleton organization;cytoskeleton-dependent intracellular transport;endosome transport;establishme…	catalytic activity;hydrolase activity;hydrolase activity, acting on acid anhydrides;hydrolase activity, acting on acid anhydrides, in phosphorus-containing anhydrides;motor activity;nucleoside-triphosphatase activity;pyrophosphatase activity	cell leading edge;cell part;centrosome;chromosomal part;cytoplasm;cytoplasmic part;cytoskeletal part;dynactin complex;dynein complex;intracellular non-membrane-bounded organelle;intracellular organelle;intracellular organelle part;intracellular part;kinetochore;macromolecular complex;membrane;membrane part;microtubule;microtubule associated complex;microtubule organizing center;non-membrane-bound…	Huntington's disease;Vasopressin-regulated water reabsorption
E9Q3X0;Q9EQK5	E9Q3X0;Q9EQK5	Major vault protein	Mvp	21.3558	16.9195	21.3704	20.2013	19.5814	16.5682	21.5286	16.1118	20.4686	16.7439	21.4495	18.1566			5	2	0	2	1	1.2659	0.56	-3.72477	0.604077	1	-3.29299	biological regulation;cell proliferation;macromolecule metabolic process;metabolic process;negative regulation of biological process;negative regulation of catalytic activity;negative regulation of cellular metabolic process;negative regulation of cellular process;negative regulation of cellular protein metabolic process;negative regulation of kinase activity;negative regulation of macromolecule …	binding;enzyme binding;kinase binding;phosphatase binding;protein binding;protein kinase binding;protein phosphatase binding	cell part;cytoplasm;cytoplasmic part;cytoskeleton;extracellular membrane-bounded organelle;extracellular organelle;extracellular region part;extracellular vesicular exosome;intracellular membrane-bounded organelle;intracellular non-membrane-bounded organelle;intracellular organelle;intracellular part;macromolecular complex;membrane;membrane-bounded organelle;membrane-bounded vesicle;non-membrane-…
E9Q3Z5;Q8K4L3-3;Q8K4L2;A0A1B0GS91;Q8K4L3;F6R6A4	E9Q3Z5;Q8K4L3-3;Q8K4L2;A0A1B0GS91;Q8K4L3;F6R6A4	Supervillin	Svil	21.3662	22.2311	21.9921	22.0493	22.9022	22.8371	20.916	22.1894	22.1342	22.5341	21.4541	22.1193			8	2	2	2	2	0.170082	0.929143	0.399925	0.462255	1	0.665291	anatomical structure development;biological regulation;cellular component organization;cellular component organization at cellular level;cellular component organization or biogenesis;cellular component organization or biogenesis at cellular level;cellular process;cytoskeleton organization;developmental process;muscle tissue development;organelle organization;positive regulation of biological proc…	actin binding;actin filament binding;binding;cytoskeletal protein binding;protein binding	actin cytoskeleton;adherens junction;anchoring junction;cell division site part;cell junction;cell part;cell projection;cell-substrate adherens junction;cell-substrate junction;cleavage furrow;contractile fiber part;costamere;cytoplasm;cytoplasmic part;cytoskeletal part;cytoskeleton;focal adhesion;intracellular membrane-bounded organelle;intracellular non-membrane-bounded organelle;intracellular …
E9Q557;E9PZW0	E9Q557;E9PZW0	Desmoplakin	Dsp	25.0665	24.7707	22.0461	24.6817	25.0261	24.3873	24.386	24.7801	25.0463	24.579	23.2161	24.7309			8	2	2	2	2	0.865706	0.828	-0.467292	0.488059	1	1.51485	adherens junction organization;anatomical structure development;anatomical structure morphogenesis;biological adhesion;cardiac muscle tissue morphogenesis;cell adhesion;cell differentiation;cell junction organization;cell-cell adhesion;cell-cell junction organization;cellular component organization;cellular component organization at cellular level;cellular component organization or biogenesis;cel…	binding;binding, bridging;enzyme binding;kinase binding;protein binding;protein binding, bridging;protein kinase binding;protein kinase C binding;scaffold protein binding;structural molecule activity	adherens junction;anchoring junction;basolateral plasma membrane;cell junction;cell part;cell-cell adherens junction;cell-cell contact zone;cell-cell junction;cornified envelope;cytoplasm;cytoskeleton;desmosome;extracellular membrane-bounded organelle;extracellular organelle;extracellular region part;extracellular vesicular exosome;fascia adherens;intercalated disc;intracellular membrane-bounded …	Arrhythmogenic right ventricular cardiomyopathy (ARVC)
E9Q616	E9Q616		Ahnak	16.7115	20.4087	23.2474	21.8761	20.4173	19.9606	18.1606	15.6829	18.5644	20.1846	20.704	18.7795			5	1	2	1	1	0.321614	0.892727	1.62023	0.168487	1	-1.9245	biological regulation;cellular component assembly;cellular component organization;cellular component organization or biogenesis;macromolecular complex assembly;macromolecular complex subunit organization;protein complex assembly;protein complex subunit organization;protein oligomerization;regulation of biological process;regulation of cellular metabolic process;regulation of cellular process;regu…		actin cytoskeleton;adherens junction;anchoring junction;cell junction;cell part;cell-cell contact zone;cell-cell junction;cell-substrate adherens junction;cell-substrate junction;contractile fiber part;costamere;cytoplasm;cytoplasmic part;cytoskeleton;cytosol;extracellular membrane-bounded organelle;extracellular organelle;extracellular region part;extracellular vesicular exosome;focal adhesion;i…
E9Q634	E9Q634	Unconventional myosin-Ie	Myo1e	22.0616	23.0689	23.0054	22.8354	23.2973	23.137	21.8245	22.9674	22.6795	23.1029	22.415	22.9014			8	2	2	2	2	0.248431	0.866364	0.423482	0.301906	1	0.4864	anatomical structure development;biological regulation;cell development;cell differentiation;cell surface receptor linked signaling pathway;cellular component organization;cellular component organization at cellular level;cellular component organization or biogenesis;cellular component organization or biogenesis at cellular level;cellular developmental process;cellular membrane organization;cellu…	actin binding;actin filament binding;adenyl nucleotide binding;adenyl ribonucleotide binding;ATP binding;ATPase activity;ATPase activity, coupled;binding;calmodulin binding;catalytic activity;cytoskeletal protein binding;hydrolase activity;hydrolase activity, acting on acid anhydrides;hydrolase activity, acting on acid anhydrides, in phosphorus-containing anhydrides;lipid binding;motor activity;n…	adherens junction;anchoring junction;brush border;cell junction;cell part;cell projection;cell-cell junction;clathrin-coated endocytic vesicle;clathrin-coated vesicle;coated vesicle;cytoplasm;cytoplasmic membrane-bounded vesicle;cytoplasmic part;cytoplasmic vesicle;cytoskeletal part;cytoskeleton;endocytic vesicle;extracellular membrane-bounded organelle;extracellular organelle;extracellular regio…
E9Q7B0;Q60715-2;Q60715	E9Q7B0;Q60715-2;Q60715	Prolyl 4-hydroxylase subunit alpha-1	P4ha1	15.9827	17.5449	18.9015	18.1456	18.3176	17.1324	18.8674	15.1142	17.1502	17.3386	18.8845	16.6299			3	0	0	2	1	-4.34294e-08	1	0	0.560193	1	-2.25455	4-hydroxyproline metabolic process;amine metabolic process;carboxylic acid metabolic process;cellular amine metabolic process;cellular amino acid metabolic process;cellular component organization;cellular component organization at cellular level;cellular component organization or biogenesis;cellular component organization or biogenesis at cellular level;cellular ketone metabolic process;cellular …	binding;carboxylic acid binding;catalytic activity;cation binding;dioxygenase activity;ion binding;iron ion binding;L-ascorbic acid binding;metal ion binding;oxidoreductase activity;oxidoreductase activity, acting on paired donors, with incorporation or reduction of molecular oxygen;oxidoreductase activity, acting on paired donors, with incorporation or reduction of molecular oxygen, 2-oxoglutara…	cell part;cytoplasmic part;endoplasmic reticulum;endoplasmic reticulum lumen;endoplasmic reticulum part;intracellular membrane-bounded organelle;intracellular organelle;intracellular organelle lumen;intracellular organelle part;intracellular part;macromolecular complex;membrane;membrane-bounded organelle;membrane-enclosed lumen;mitochondrion;organelle;organelle lumen;organelle part;procollagen-pr…	Arginine and proline metabolism
Q7TNC9;E9QAS7;Q3TZT4	Q7TNC9;E9QAS7;Q3TZT4		Inpp5a	24.4447	21.9783	21.1387	19.1462	18.6267	19.1411	19.8421	16.8021	21.5357	20.5597	20.4904	17.9742			7	2	2	2	1	0.101574	0.944068	-0.975989	0.696651	1	-2.51624	carbohydrate metabolic process;catabolic process;cellular carbohydrate metabolic process;cellular lipid metabolic process;cellular metabolic process;cellular process;dephosphorylation;glycerolipid metabolic process;glycerophospholipid metabolic process;inositol phosphate catabolic process;inositol phosphate dephosphorylation;inositol phosphate metabolic process;lipid metabolic process;lipid modif…	binding;catalytic activity;hydrolase activity;hydrolase activity, acting on ester bonds;inositol or phosphatidylinositol phosphatase activity;inositol phosphate phosphatase activity;inositol trisphosphate phosphatase activity;inositol-polyphosphate 5-phosphatase activity;PH domain binding;phosphatase activity;phosphoric ester hydrolase activity;protein binding;protein domain specific binding	cell part;extracellular membrane-bounded organelle;extracellular organelle;extracellular region part;extracellular vesicular exosome;membrane;membrane-bounded organelle;membrane-bounded vesicle;organelle;vesicle	Inositol phosphate metabolism;Phosphatidylinositol signaling system
F2Z3U3;F2Z4B7;G5E867;S4R2K5;F2Z3X7	F2Z3U3		Raph1	24.7744	20.4437	24.7812	19.8084	21.7877	16.9082	25.6061	17.5438	23.2811	18.676	25.1937	18.6761			6	2	1	2	1	0.733133	0.7664	-4.6051	1.48774	0.88	-6.5176	axon extension;biological regulation;cell growth;cellular process;cellular response to stimulus;developmental cell growth;developmental growth;developmental growth involved in morphogenesis;developmental process;growth;regulation of biological process;regulation of cellular process;response to stimulus;signal transduction		cell leading edge;cell part
F8WHL2;Q8CIE6;F6XJN3	F8WHL2;Q8CIE6	Coatomer subunit alpha;Coatomer subunit alpha;Xenin;Proxenin	Copa	20.0938	20.8153	21.5287	20.877	20.7562	20.7348	20.4996	20.6458	20.425	20.7751	21.0141	20.7614			8	2	2	2	2	0.393434	0.882899	0.350075	0.168126	1	-0.252776	biological regulation;body fluid secretion;cellular process;digestive system process;establishment of localization;establishment of localization in cell;establishment of protein localization;intracellular protein transport;intracellular transport;multicellular organismal process;pancreatic juice secretion;protein transport;regulation of biological quality;regulation of body fluid levels;secretion…	structural molecule activity	cell part;COPI vesicle coat;cytoplasm;cytoplasmic part;cytoplasmic vesicle part;extracellular membrane-bounded organelle;extracellular organelle;extracellular region part;extracellular space;extracellular vesicular exosome;Golgi apparatus part;intracellular organelle part;intracellular part;macromolecular complex;membrane;membrane coat;membrane part;membrane-bounded organelle;membrane-bounded ves…	Neuroactive ligand-receptor interaction
G3XA10;Q8VEK3	G3XA10;Q8VEK3	Heterogeneous nuclear ribonucleoprotein U	Gm28062;Hnrnpu	20.5946	17.3552	22.4841	21.4174	22.4833	21.7198	20.2412	17.1408	21.5389	19.5375	21.3626	19.2791			6	2	1	2	1	0.31109	0.895882	-2.00149	0.319553	1	-2.08358	biological regulation;cell differentiation;cellular developmental process;cellular macromolecule metabolic process;cellular metabolic process;cellular nitrogen compound metabolic process;cellular process;circadian regulation of gene expression;circadian rhythm;CRD-mediated mRNA stabilization;developmental process;macromolecule metabolic process;metabolic process;mRNA metabolic process;mRNA proces…	adenyl nucleotide binding;adenyl ribonucleotide binding;ATP binding;binding;core promoter binding;DNA binding;nucleic acid binding;nucleotide binding;purine nucleotide binding;purine ribonucleoside triphosphate binding;purine ribonucleotide binding;regulatory region DNA binding;regulatory region nucleic acid binding;ribonucleotide binding;transcription regulatory region DNA binding	catalytic step 2 spliceosome;cell part;cell surface;CRD-mediated mRNA stability complex;cytoplasmic part;intracellular membrane-bounded organelle;intracellular organelle;intracellular organelle part;intracellular part;macromolecular complex;membrane;membrane-bounded organelle;nuclear part;nucleoplasm;nucleus;organelle;organelle part;protein complex;ribonucleoprotein complex;spliceosomal complex;v…	Spliceosome
G5E852;Q62120;B1ASP2;P52332	G5E852;Q62120	Tyrosine-protein kinase;Tyrosine-protein kinase JAK2	Jak2	19.5173	20.0636	20.7257	21.1793	19.9553	20.0171	19.9707	20.1427	19.7363	20.0403	20.3482	20.661			8	2	2	2	2	0.520753	0.935094	0.304011	0.171404	1	0.31279	activation of caspase activity;activation of JAK2 kinase activity;activation of Janus kinase activity;activation of MAPKK activity;activation of protein kinase activity;anatomical structure development;anatomical structure morphogenesis;axon regeneration;axonogenesis;biological regulation;calcium ion homeostasis;cation homeostasis;cell death;cell differentiation;cell migration;cell motility;cell …	adenyl nucleotide binding;adenyl ribonucleotide binding;ATP binding;binding;catalytic activity;cation binding;cytokine receptor binding;enzyme binding;growth factor receptor binding;growth hormone receptor binding;heme binding;histone binding;histone kinase activity;histone kinase activity (H3-Y41 specific);histone tyrosine kinase activity;hormone receptor binding;interleukin-12 receptor binding;…	adherens junction;anchoring junction;caveola;cell junction;cell part;cell-substrate adherens junction;cell-substrate junction;cytoplasm;cytoplasmic part;cytoskeleton;cytosol;endomembrane system;extrinsic to internal side of plasma membrane;extrinsic to membrane;extrinsic to plasma membrane;focal adhesion;intracellular membrane-bounded organelle;intracellular non-membrane-bounded organelle;intrace…	Adipocytokine signaling pathway;Chemokine signaling pathway;Hepatitis C;Jak-STAT signaling pathway;ko05152;Leishmaniasis;Measles;Osteoclast differentiation;Pancreatic cancer;Pathways in cancer;Toxoplasmosis
G5E870;A0A087WNZ7;A0A087WRV6;A0A0B4J1N9	G5E870;A0A087WNZ7	E3 ubiquitin-protein ligase TRIP12	Trip12	19.003	18.1019	20.6453	19.8749	18.9888	19.1012	19.3137	19.637	18.9959	18.6015	19.9795	19.756			7	2	1	2	2	0.290122	0.840964	-0.394357	0.112124	1	-0.223504	biological regulation;cellular macromolecule metabolic process;cellular metabolic process;cellular nitrogen compound metabolic process;cellular process;cellular protein metabolic process;cellular response to stimulus;cellular response to stress;developmental process;DNA metabolic process;DNA repair;embryo development;macromolecule metabolic process;macromolecule modification;metabolic process;neg…	acid-amino acid ligase activity;binding;catalytic activity;cation binding;hormone receptor binding;ion binding;ligase activity;ligase activity, forming carbon-nitrogen bonds;metal ion binding;nuclear hormone receptor binding;protein binding;receptor binding;small conjugating protein ligase activity;thyroid hormone receptor binding;transcription factor binding;transition metal ion binding;ubiquiti…	cell part;cytoplasm;intracellular membrane-bounded organelle;intracellular organelle;intracellular organelle part;intracellular part;membrane-bounded organelle;nuclear part;nucleoplasm;nucleus;organelle;organelle part	Ubiquitin mediated proteolysis
H3BKH9;Q60875;H3BJU7;H3BJX8;H3BJ45;H3BJ40;Q60875-5;Q60875-4;Q60875-2;Q60875-3;H3BJM4;H3BJ48;H3BLJ1;H3BIX8;H3BLF9;H3BJ59;H3BL15	H3BKH9;Q60875;H3BJU7;H3BJX8;H3BJ45;H3BJ40;Q60875-5;Q60875-4;Q60875-2	Rho guanine nucleotide exchange factor 2	Arhgef2	20.2566	20.4741	22.5471	21.9027	20.5396	21.0857	21.2011	20.9506	20.3981	20.7799	21.8741	21.4267			8	2	2	2	2	0.426238	0.901639	0.38177	0.192669	1	-0.447418	actin cytoskeleton organization;actin filament organization;actin filament-based process;anatomical structure morphogenesis;biological regulation;cell cycle phase;cell cycle process;cell division;cell morphogenesis;cellular component morphogenesis;cellular component organization;cellular component organization at cellular level;cellular component organization or biogenesis;cellular component orga…	binding;cation binding;cytoskeletal protein binding;enzyme binding;enzyme regulator activity;GTPase binding;GTPase regulator activity;guanyl-nucleotide exchange factor activity;ion binding;metal ion binding;microtubule binding;nucleoside-triphosphatase regulator activity;protein binding;Rac GTPase binding;Rac guanyl-nucleotide exchange factor activity;Ras GTPase binding;Ras guanyl-nucleotide exch…	adherens junction;anchoring junction;cell body;cell junction;cell part;cell projection membrane;cell projection part;cell-cell junction;cell-substrate adherens junction;cell-substrate junction;cytoplasm;cytoplasmic membrane-bounded vesicle;cytoplasmic part;cytoplasmic vesicle;cytoskeletal part;cytoskeleton;dendritic shaft;focal adhesion;Golgi apparatus;intracellular membrane-bounded organelle;int…	Pathogenic Escherichia coli infection
H7BXC3;P17751	H7BXC3;P17751	Triosephosphate isomerase	Tpi1	19.1373	17.4497	19.3754	19.2809	20.3478	16.8821	16.862	17.4352	19.7425	17.1659	18.1187	18.358			4	2	0	1	1	1.21328	0.482667	-2.57661	0.0495938	1	0.239349	alcohol biosynthetic process;alcohol catabolic process;alcohol metabolic process;biosynthetic process;carbohydrate biosynthetic process;carbohydrate catabolic process;carbohydrate metabolic process;catabolic process;cellular aldehyde metabolic process;cellular biosynthetic process;cellular carbohydrate biosynthetic process;cellular carbohydrate catabolic process;cellular carbohydrate metabolic pr…	catalytic activity;intramolecular oxidoreductase activity;intramolecular oxidoreductase activity, interconverting aldoses and ketoses;isomerase activity;triose-phosphate isomerase activity	cell part;extracellular membrane-bounded organelle;extracellular organelle;extracellular region part;extracellular space;extracellular vesicular exosome;intracellular membrane-bounded organelle;intracellular organelle;intracellular part;membrane-bounded organelle;membrane-bounded vesicle;nucleus;organelle;vesicle	Carbon fixation in photosynthetic organisms;Fructose and mannose metabolism;Glycolysis / Gluconeogenesis;Inositol phosphate metabolism
K3W4R2;Q6URW6-2;Q6URW6;Q6URW6-3;A0A140LI60	K3W4R2;Q6URW6-2;Q6URW6;Q6URW6-3;A0A140LI60	Myosin-14	Myh14	25.1055	26.3296	26.3987	26.5229	26.2986	25.5641	22.9296	17.766	25.7021	25.9469	24.6641	22.1444			7	2	2	2	1	0.117621	0.981239	0.244812	0.189664	1	-2.51972	actin cytoskeleton organization;actin filament-based movement;actin filament-based process;actomyosin structure organization;anatomical structure development;anatomical structure morphogenesis;behavior;biological regulation;cell part morphogenesis;cellular chemical homeostasis;cellular component morphogenesis;cellular component movement;cellular component organization;cellular component organizat…	actin binding;actin filament binding;actin-dependent ATPase activity;adenyl nucleotide binding;adenyl ribonucleotide binding;ATP binding;ATPase activity;ATPase activity, coupled;binding;catalytic activity;cytoskeletal protein binding;hydrolase activity;hydrolase activity, acting on acid anhydrides;hydrolase activity, acting on acid anhydrides, in phosphorus-containing anhydrides;microfilament mot…	actin filament bundle;actomyosin;axon;brush border;cell part;cell projection;cell projection part;cytoplasm;cytoskeletal part;extracellular membrane-bounded organelle;extracellular organelle;extracellular region part;extracellular vesicular exosome;growth cone;intracellular organelle part;intracellular part;macromolecular complex;membrane;membrane-bounded organelle;membrane-bounded vesicle;myelin…	Tight junction;Viral myocarditis
L7N451;Q80SU7;H3BL64	L7N451;Q80SU7	Interferon-induced very large GTPase 1	Gvin1	18.4944	18.9111	24.7253	23.993	18.0594	17.8662	18.6718	19.0749	18.2769	18.3886	21.6985	21.5339			8	2	2	2	2	0.0646337	0.96	0.111743	0.0131535	0.996547	-0.164607		binding;GTP binding;guanyl nucleotide binding;guanyl ribonucleotide binding;nucleotide binding;purine nucleotide binding;purine ribonucleoside triphosphate binding;purine ribonucleotide binding;ribonucleotide binding	cell part;cytoplasmic part;cytosol;intracellular membrane-bounded organelle;intracellular organelle;intracellular part;membrane-bounded organelle;nucleus;organelle
P07356;B0V2N7;B0V2N8;B0V2N5	P07356;B0V2N7;B0V2N8	Annexin A2;Annexin	Anxa2	22.6499	22.5502	21.5894	22.1963	22.4899	21.6772	21.8651	22.4689	22.5699	22.1137	21.7273	22.3326			8	2	2	2	2	0.385107	0.911746	-0.456226	1.05031	1	0.60532	anatomical structure formation involved in morphogenesis;angiogenesis;biological regulation;body fluid secretion;cellular component assembly;cellular component assembly at cellular level;cellular component organization;cellular component organization at cellular level;cellular component organization or biogenesis;cellular component organization or biogenesis at cellular level;cellular membrane or…	binding;calcium ion binding;calcium-dependent phospholipid binding;calcium-dependent protein binding;cation binding;enzyme inhibitor activity;enzyme regulator activity;ion binding;lipase inhibitor activity;lipid binding;metal ion binding;phosphatidylinositol binding;phosphatidylinositol-4,5-bisphosphate binding;phospholipase A2 inhibitor activity;phospholipase inhibitor activity;phospholipid bind…	basement membrane;basolateral plasma membrane;cell cortex;cell part;cell projection;cell surface;cytoplasm;cytoplasmic membrane-bounded vesicle;cytoplasmic part;cytoplasmic vesicle;cytosol;early endosome;endosomal part;endosome;endosome membrane;extracellular matrix part;extracellular membrane-bounded organelle;extracellular organelle;extracellular region part;extracellular space;extracellular ve…
P08249;A0A0G2JGY4;A0A0G2JF23	P08249;A0A0G2JGY4	Malate dehydrogenase, mitochondrial	Mdh2	18.4042	20.938	19.5129	18.4175	18.7905	18.2634	18.0349	16.3899	18.5973	19.6007	18.7739	17.4037			6	2	2	1	1	0.271566	0.881039	1.00336	0.410323	1	-1.37025	acetyl-CoA catabolic process;acetyl-CoA metabolic process;carbohydrate metabolic process;carboxylic acid metabolic process;catabolic process;cellular catabolic process;cellular ketone metabolic process;cellular macromolecule metabolic process;cellular metabolic process;cellular nitrogen compound metabolic process;cellular process;cellular protein metabolic process;coenzyme catabolic process;coenz…	catalytic activity;L-malate dehydrogenase activity;malate dehydrogenase (NADP+) activity;malate dehydrogenase activity;oxidoreductase activity;oxidoreductase activity, acting on CH-OH group of donors;oxidoreductase activity, acting on the CH-OH group of donors, NAD or NADP as acceptor	cell part;cytoplasmic part;extracellular membrane-bounded organelle;extracellular organelle;extracellular region part;extracellular vesicular exosome;intracellular membrane-bounded organelle;intracellular organelle;intracellular organelle lumen;intracellular organelle part;intracellular part;membrane;membrane-bounded organelle;membrane-bounded vesicle;membrane-enclosed lumen;mitochondrial inner m…	Carbon fixation in photosynthetic organisms;Citrate cycle (TCA cycle);Glyoxylate and dicarboxylate metabolism;Pyruvate metabolism
P10107	P10107	Annexin A1	Anxa1	20.8727	16.4606	18.046	20.4128	22.4964	20.6159	18.4176	21.3089	21.6845	18.5383	18.2318	20.8608			5	2	1	0	2	0.531902	0.923529	-3.14625	1.48948	0.86	2.62905	acid secretion;alpha-beta T cell activation;alpha-beta T cell differentiation;anatomical structure development;arachidonic acid secretion;biological regulation;carboxylic acid transport;cell activation;cell differentiation;cell migration;cell motility;cell surface receptor linked signaling pathway;cellular component movement;cellular developmental process;cellular macromolecule metabolic process;…	ATPase activity;ATPase activity, coupled;binding;binding, bridging;calcium ion binding;calcium-dependent phospholipid binding;calcium-dependent protein binding;catalytic activity;cation binding;DNA binding;DNA-dependent ATPase activity;double-stranded DNA-dependent ATPase activity;enzyme inhibitor activity;enzyme regulator activity;helicase activity;hydrolase activity;hydrolase activity, acting o…	adherens junction;anchoring junction;basolateral plasma membrane;cell junction;cell part;cell projection;cell surface;cell-substrate adherens junction;cell-substrate junction;cilium;cornified envelope;cytoplasm;cytoplasmic part;cytoskeleton;cytosol;endosome;extracellular membrane-bounded organelle;extracellular organelle;extracellular region part;extracellular space;extracellular vesicular exosom…
P10126;D3Z3I8;D3YZ68;P62631	P10126;D3Z3I8;D3YZ68;P62631	Elongation factor 1-alpha 1;Elongation factor 1-alpha 2	Eef1a1;Eef1a2	25.5358	24.1405	24.1845	24.2842	24.3559	23.846	24.6709	24.4716	24.9459	23.9933	24.4277	24.3779			8	2	2	2	2	0.588871	0.910857	-0.952596	0.0624586	0.99776	-0.0498247	biological regulation;biosynthetic process;cellular biosynthetic process;cellular macromolecule biosynthetic process;cellular macromolecule metabolic process;cellular metabolic process;cellular process;cellular response to chemical stimulus;cellular response to endogenous stimulus;cellular response to epidermal growth factor stimulus;cellular response to growth factor stimulus;cellular response t…	binding;catalytic activity;enzyme binding;GTP binding;GTPase activity;guanyl nucleotide binding;guanyl ribonucleotide binding;hydrolase activity;hydrolase activity, acting on acid anhydrides;hydrolase activity, acting on acid anhydrides, in phosphorus-containing anhydrides;kinase binding;nucleic acid binding;nucleoside-triphosphatase activity;nucleotide binding;protein binding;protein kinase bind…	cell body;cell cortex part;cell part;cell projection membrane;cell projection part;cortical actin cytoskeleton;cortical cytoskeleton;cytoplasm;cytoplasmic part;cytoskeletal part;cytoskeleton;cytosol;eukaryotic translation elongation factor 1 complex;extracellular membrane-bounded organelle;extracellular organelle;extracellular region part;extracellular space;extracellular vesicular exosome;intrac…	RNA transport
P10649;A2AE89;F6WHQ7;P19639;D3YVP8;D3YVP9;G5E8M7;O35660	P10649;A2AE89	Glutathione S-transferase Mu 1	Gstm1	26.7869	23.5818	22.162	23.8424	24.2863	23.3023	22.8292	23.6458	25.5366	23.442	22.4956	23.7441			8	2	2	2	2	0.6237	0.816774	-2.09459	1.15743	1	1.24846	amine metabolic process;carboxylic acid metabolic process;cellular amine metabolic process;cellular amino acid metabolic process;cellular ketone metabolic process;cellular metabolic process;cellular modified amino acid metabolic process;cellular nitrogen compound metabolic process;cellular process;cellular response to chemical stimulus;cellular response to drug;cellular response to organic cyclic…	binding;catalytic activity;glutathione transferase activity;identical protein binding;protein binding;protein dimerization activity;protein heterodimerization activity;protein homodimerization activity;transferase activity;transferase activity, transferring alkyl or aryl (other than methyl) groups	cell part;cytoplasm;intracellular part;myelin sheath	Drug metabolism - cytochrome P450;Glutathione metabolism;Metabolism of xenobiotics by cytochrome P450
P11499;E9Q3D6;P07901;E9Q0C3;B7ZC50	P11499	Heat shock protein HSP 90-beta	Hsp90ab1	21.6057	21.4772	22.5412	21.7564	20.798	21.0843	20.599	20.0982	21.2018	21.2808	21.5701	20.9273			8	2	2	2	2	0.0571682	0.953333	0.0789404	0.177402	1	-0.642796	anatomical structure development;apoptosis;biological regulation;biosynthetic process;cardiac muscle cell apoptosis;cell death;cell migration;cell motility;cellular biosynthetic process;cellular component assembly;cellular component assembly at cellular level;cellular component movement;cellular component organization;cellular component organization at cellular level;cellular component organizati…	adenyl deoxyribonucleotide binding;adenyl nucleotide binding;adenyl ribonucleotide binding;antigen binding;ATP binding;ATPase activity;binding;catalytic activity;CTP binding;dATP binding;deoxyribonucleotide binding;double-stranded RNA binding;enzyme binding;enzyme regulator activity;GTP binding;guanyl nucleotide binding;guanyl ribonucleotide binding;hydrolase activity;hydrolase activity, acting o…	apical plasma membrane;basolateral plasma membrane;brush border membrane;cell body;cell part;cell projection;cell projection membrane;cell projection part;cell surface;cytoplasm;cytoplasmic membrane-bounded vesicle;cytoplasmic part;cytoplasmic vesicle;cytosol;extracellular matrix;extracellular membrane-bounded organelle;extracellular organelle;extracellular region part;extracellular vesicular exo…	Antigen processing and presentation;NOD-like receptor signaling pathway;Pathways in cancer;Plant-pathogen interaction;Progesterone-mediated oocyte maturation;Prostate cancer;Protein processing in endoplasmic reticulum
P13020-2;P13020;A0A0J9YUQ8;A6PWS5;A0A0J9YUJ8	P13020-2;P13020;A0A0J9YUQ8	Gelsolin	Gsn	24.9066	24.3977	26.4064	25.8484	26.0952	25.7619	24.1589	24.7135	25.5009	25.0798	25.2827	25.2809			8	2	2	2	2	0.162805	0.929434	-0.421104	0.00042291	1	-0.00173283	actin cytoskeleton organization;actin filament capping;actin filament organization;actin filament polymerization;actin filament severing;actin filament-based process;actin nucleation;actin polymerization or depolymerization;aging;anatomical structure development;anatomical structure morphogenesis;barbed-end actin filament capping;biological regulation;cell development;cell part morphogenesis;cell…	actin binding;binding;calcium ion binding;cation binding;cytoskeletal protein binding;ion binding;metal ion binding;myosin binding;myosin II binding;protein binding;protein domain specific binding	actin cap;adherens junction;anchoring junction;blood microparticle;cell cortex part;cell junction;cell part;cell projection;cell-substrate adherens junction;cell-substrate junction;cortical actin cytoskeleton;cortical cytoskeleton;cytoplasm;cytoplasmic part;cytoskeletal part;cytoskeleton;cytosol;extracellular membrane-bounded organelle;extracellular organelle;extracellular region;extracellular re…	Fc gamma R-mediated phagocytosis;Regulation of actin cytoskeleton
P14869;D3YVM5;S4R1N1	P14869;D3YVM5;S4R1N1	60S acidic ribosomal protein P0	Rplp0	19.4002	17.6014	18.9676	19.6675	19.1801	17.2107	18.3243	18.3138	19.2901	17.4061	18.6459	18.9907			5	2	0	1	2	1.85802	0.312	-1.88405	0.160744	1	0.344748	cellular component biogenesis;cellular component biogenesis at cellular level;cellular component organization or biogenesis;cellular component organization or biogenesis at cellular level;cellular process;cellular response to chemical stimulus;cellular response to cytokine stimulus;cellular response to interleukin-4;cellular response to organic substance;cellular response to stimulus;response to …		adherens junction;anchoring junction;cell junction;cell part;cell projection;cell-substrate adherens junction;cell-substrate junction;cytoplasm;cytosolic large ribosomal subunit;dendrite;extracellular membrane-bounded organelle;extracellular organelle;extracellular region part;extracellular vesicular exosome;focal adhesion;intracellular membrane-bounded organelle;intracellular organelle;intracell…	Ribosome
P17182;Q6PHC1;B0QZL1;B1ARR6;B1ARR7;A0A0N4SUI6;D3YVD3;D3Z2S4;D3Z6E4;A0A0N4SUX5;P17183;A0A0N4SUW8;Q5SX61;Q5SX60;Q5SX59;P21550	P17182;Q6PHC1;B0QZL1	Alpha-enolase;Enolase	Eno1	21.6139	21.4623	21.254	21.3907	21.3223	17.2108	22.4766	18.2954	21.4681	19.3366	21.8653	19.843			6	2	1	2	1	0.374164	0.953077	-2.13155	0.45811	1	-2.02227	aging;alcohol catabolic process;alcohol metabolic process;anatomical structure development;anatomical structure morphogenesis;carbohydrate catabolic process;carbohydrate metabolic process;catabolic process;cellular carbohydrate catabolic process;cellular carbohydrate metabolic process;cellular metabolic process;cellular process;developmental growth;developmental process;generation of precursor me…	binding;carbon-oxygen lyase activity;catalytic activity;cation binding;hydro-lyase activity;ion binding;lyase activity;magnesium ion binding;metal ion binding;phosphopyruvate hydratase activity	cell body;cell part;cytoplasm;cytoplasmic part;cytosolic part;extracellular membrane-bounded organelle;extracellular organelle;extracellular region part;extracellular space;extracellular vesicular exosome;intracellular;intracellular part;macromolecular complex;membrane;membrane-bounded organelle;membrane-bounded vesicle;myelin sheath;neuronal cell body;organelle;perikaryon;phosphopyruvate hydrata…	Glycolysis / Gluconeogenesis;Methane metabolism;RNA degradation
P19157;P46425	P19157	Glutathione S-transferase P 1	Gstp1	25.3636	22.661	22.2731	24.223	22.3974	22.3691	23.4189	24.9554	23.8805	22.5151	22.846	24.5892			8	2	2	2	2	0.340787	0.91871	-1.36546	0.90519	1	1.7432	amine metabolic process;anatomical structure development;anatomical structure morphogenesis;biological regulation;carboxylic acid metabolic process;cell communication;cell development;cell proliferation;cellular amine metabolic process;cellular amino acid metabolic process;cellular developmental process;cellular ketone metabolic process;cellular metabolic process;cellular modified amino acid meta…	binding;catalytic activity;dinitrosyl-iron complex binding;drug binding;enzyme binding;enzyme regulator activity;glutathione transferase activity;JUN kinase binding;kinase binding;kinase regulator activity;protein binding;protein kinase binding;S-nitrosoglutathione binding;transferase activity;transferase activity, transferring alkyl or aryl (other than methyl) groups	cell part;cytoplasm;cytoplasmic part;cytosol;extracellular membrane-bounded organelle;extracellular organelle;extracellular region part;extracellular space;extracellular vesicular exosome;intracellular;intracellular membrane-bounded organelle;intracellular organelle;intracellular part;macromolecular complex;membrane;membrane-bounded organelle;membrane-bounded vesicle;mitochondrion;nucleus;organel…	Drug metabolism - cytochrome P450;Glutathione metabolism;Metabolism of xenobiotics by cytochrome P450
P19973-2;P19973;A2A6J4;A2A6J7;A0A1B0GRF5	P19973-2;P19973;A2A6J4;A2A6J7	Lymphocyte-specific protein 1	Lsp1	21.1252	21.1302	21.9207	22.7932	22.9653	21.7776	21.3617	21.7532	22.0453	21.4539	21.6412	22.2732			8	2	2	2	2	0.217564	0.893913	-0.591384	0.401772	1	0.631953	apoptosis;cell death;cellular component organization;cellular component organization at cellular level;cellular component organization or biogenesis;cellular component organization or biogenesis at cellular level;cellular process;chemotaxis;cytoskeleton organization;death;defense response;locomotion;organelle organization;programmed cell death;response to chemical stimulus;response to external st…	actin binding;binding;cytoskeletal protein binding;molecular transducer activity;protein binding;signal transducer activity	cell part;extracellular membrane-bounded organelle;extracellular organelle;extracellular region part;extracellular vesicular exosome;membrane;membrane-bounded organelle;membrane-bounded vesicle;organelle;plasma membrane;vesicle
P20029	P20029	78 kDa glucose-regulated protein	Hspa5	20.9928	21.1652	20.9304	20.2076	20.9661	20.9784	21.6585	20.6715	20.9795	21.0718	21.2945	20.4396			8	2	2	2	2	0.36562	0.934694	0.0923452	0.730058	1	-0.854897	activation of signaling protein activity involved in unfolded protein response;anatomical structure arrangement;anatomical structure development;biological regulation;cell communication;cellular process;cellular response to antibiotic;cellular response to biotic stimulus;cellular response to chemical stimulus;cellular response to cytokine stimulus;cellular response to external stimulus;cellular r…	adenyl nucleotide binding;adenyl ribonucleotide binding;ATP binding;ATPase activity;binding;catalytic activity;enzyme binding;glycoprotein binding;hydrolase activity;hydrolase activity, acting on acid anhydrides;hydrolase activity, acting on acid anhydrides, in phosphorus-containing anhydrides;misfolded protein binding;nucleoside-triphosphatase activity;nucleotide binding;protein binding;protein …	adherens junction;anchoring junction;cell junction;cell part;cell surface;cell-substrate adherens junction;cell-substrate junction;cytoplasmic membrane-bounded vesicle;cytoplasmic part;cytoplasmic vesicle;endoplasmic reticulum;endoplasmic reticulum chaperone complex;endoplasmic reticulum lumen;endoplasmic reticulum membrane;endoplasmic reticulum part;endoplasmic reticulum-Golgi intermediate compa…	Prion diseases;Protein export;Protein processing in endoplasmic reticulum
P20152;A0A0A6YWC8;A2AKJ2;G5E846;G3X981;P15331-3;P15331;P15331-2;D3YZ35;A0A0R4J036;P31001;P46660;P08553	P20152;A0A0A6YWC8	Vimentin	Vim	16.6696	21.2939	22.4615	22.0637	22.2347	22.2958	23.0115	23.2469	19.4521	21.7949	22.7365	22.6553			7	1	2	2	2	0.305858	0.870286	2.34272	0.0398321	0.989457	-0.081171	anatomical structure development;astrocyte development;astrocyte differentiation;axon cargo transport;Bergmann glial cell differentiation;biological regulation;cell development;cell differentiation;cellular component assembly;cellular component assembly at cellular level;cellular component movement;cellular component organization;cellular component organization at cellular level;cellular componen…	binding;cytoskeletal protein binding;double-stranded RNA binding;glycoprotein binding;identical protein binding;nucleic acid binding;protein binding;protein C-terminus binding;RNA binding;scaffold protein binding;structural constituent of cytoskeleton;structural constituent of eye lens;structural molecule activity	adherens junction;anchoring junction;axon;axon part;cell body;cell junction;cell leading edge;cell part;cell projection;cell projection part;cell-cell adherens junction;cell-cell junction;cell-substrate adherens junction;cell-substrate junction;C-fiber;cilium;cilium part;contractile fiber;contractile fiber part;cytoplasm;cytoplasmic part;cytoskeletal part;cytoskeleton;cytosol;extracellular membra…	Amyotrophic lateral sclerosis (ALS);Arrhythmogenic right ventricular cardiomyopathy (ARVC);Dilated cardiomyopathy;Hypertrophic cardiomyopathy (HCM)
P21107-2;D3Z2H9;E9Q5J9	P21107-2;D3Z2H9;E9Q5J9		Tpm3-rs7;Tpm3	22.244	21.6305	23.044	23.68	25.0813	24.5031	22.8668	23.5763	23.6626	23.0668	22.9554	23.6282			8	2	2	2	2	0.0992538	0.941	-0.595863	1.64768	1	0.672779	anatomical structure development;brain development;developmental process;organ development		actin filament bundle;actomyosin;cell cortex part;cell part;cell projection;cell projection part;cortical cytoskeleton;cytoplasm;cytoplasmic part;cytoskeletal part;cytoskeleton;extracellular membrane-bounded organelle;extracellular organelle;extracellular region part;extracellular vesicular exosome;growth cone;intracellular non-membrane-bounded organelle;intracellular organelle;intracellular orga…	Cardiac muscle contraction;Dilated cardiomyopathy;Hypertrophic cardiomyopathy (HCM);Pathways in cancer;Thyroid cancer
P23116	P23116	Eukaryotic translation initiation factor 3 subunit A	Eif3a	19.761	16.2295	20.8148	20.7914	19.8385	19.7223	17.8429	15.9356	19.7998	17.9759	19.3289	18.3635			5	2	1	1	1	0.391419	0.902745	-1.82385	0.115317	1	-0.96538	biological regulation;cellular component assembly;cellular component assembly at cellular level;cellular component organization;cellular component organization at cellular level;cellular component organization or biogenesis;cellular component organization or biogenesis at cellular level;cellular macromolecular complex assembly;cellular macromolecular complex subunit organization;cellular process;…	binding;nucleic acid binding;RNA binding;translation factor activity, nucleic acid binding;translation initiation factor activity	cell part;cytoplasm;cytoplasmic part;cytoskeletal part;eukaryotic 43S preinitiation complex;eukaryotic 48S preinitiation complex;eukaryotic translation initiation factor 3 complex;eukaryotic translation initiation factor 3 complex, eIF3m;intracellular membrane-bounded organelle;intracellular non-membrane-bounded organelle;intracellular organelle;intracellular organelle part;intracellular part;mac…	RNA transport
P24270	P24270	Catalase	Cat	20.6853	20.4891	17.6471	20.1977	19.7359	20.7911	18.5817	18.8871	20.2106	20.6401	18.1144	19.5424			5	2	2	0	1	0.319256	0.891733	0.429467	0.661498	1	1.42801	acylglycerol metabolic process;aerobic respiration;aging;alcohol metabolic process;anatomical structure development;biological regulation;catabolic process;cell differentiation;cellular catabolic process;cellular component assembly;cellular component organization;cellular component organization or biogenesis;cellular developmental process;cellular lipid metabolic process;cellular metabolic proces…	aminoacylase activity;antioxidant activity;binding;catalase activity;catalytic activity;cation binding;coenzyme binding;cofactor binding;enzyme binding;heme binding;hydrolase activity;hydrolase activity, acting on carbon-nitrogen (but not peptide) bonds;hydrolase activity, acting on carbon-nitrogen (but not peptide) bonds, in linear amides;identical protein binding;ion binding;iron ion binding;me…	adherens junction;anchoring junction;cell junction;cell part;cell-substrate adherens junction;cell-substrate junction;cytoplasmic part;cytosol;endoplasmic reticulum;extracellular membrane-bounded organelle;extracellular organelle;extracellular region part;extracellular vesicular exosome;focal adhesion;Golgi apparatus;intracellular membrane-bounded organelle;intracellular organelle;intracellular o…	Amyotrophic lateral sclerosis (ALS);Methane metabolism;Peroxisome;Tryptophan metabolism
P29477;E9Q9X4;P70313	P29477	Nitric oxide synthase, inducible	Nos2	16.5841	18.1249	24.0199	23.5695	17.5012	16.3199	21.6235	21.8149	17.0427	17.2224	22.8217	22.6922			4	0	0	2	2	-4.34294e-08	1	0	0.0275803	1	-0.129471	amine catabolic process;amine metabolic process;anatomical structure development;anatomical structure formation involved in morphogenesis;angiogenesis;arginine catabolic process;arginine metabolic process;biological regulation;biosynthetic process;blood vessel remodeling;carboxylic acid catabolic process;carboxylic acid metabolic process;catabolic process;cell migration;cell motility;cell surface…	actin binding;actin monomer binding;amine binding;amino acid binding;arginine binding;binding;calmodulin binding;carboxylic acid binding;catalytic activity;cation binding;coenzyme binding;cofactor binding;cytoskeletal protein binding;flavin adenine dinucleotide binding;FMN binding;heme binding;identical protein binding;ion binding;iron ion binding;metal ion binding;monooxygenase activity;NADP bin…	caveola;cell cortex part;cell part;cortical cytoskeleton;cytoplasm;cytoplasmic part;cytoskeleton;cytosol;Golgi apparatus;intracellular;intracellular membrane-bounded organelle;intracellular non-membrane-bounded organelle;intracellular organelle;intracellular part;membrane part;membrane raft;membrane-bounded organelle;microbody;non-membrane-bounded organelle;nucleus;organelle;perinuclear region of…	Amoebiasis;Arginine and proline metabolism;Calcium signaling pathway;Chagas disease (American trypanosomiasis);ko05152;Leishmaniasis;Pathways in cancer;Peroxisome;Small cell lung cancer;Toxoplasmosis
P35492	P35492	Histidine ammonia-lyase	Hal	17.5592	18.6821	16.969	18.0581	18.7854	18.6208	17.5151	17.247	18.1723	18.6515	17.2421	17.6525			4	1	2	0	1	0.286709	0.86	0.47917	0.310241	1	0.410488	amine catabolic process;amine metabolic process;biosynthetic process;carboxylic acid catabolic process;carboxylic acid metabolic process;catabolic process;cellular amine metabolic process;cellular amino acid catabolic process;cellular amino acid metabolic process;cellular catabolic process;cellular ketone metabolic process;cellular metabolic process;cellular nitrogen compound metabolic process;ce…	ammonia-lyase activity;carbon-nitrogen lyase activity;catalytic activity;histidine ammonia-lyase activity;lyase activity	cell part;cytoplasm;intracellular part	Histidine metabolism;Nitrogen metabolism
Q5RKN9;P47753;A0A0G2JE27	Q5RKN9;P47753;A0A0G2JE27	F-actin-capping protein subunit alpha-1	Capza1	22.3574	21.6478	21.961	22.5301	23.101	22.2827	21.4761	22.4108	22.7292	21.9652	21.7185	22.4704			8	2	2	2	2	0.587493	0.915676	-0.763993	1.02301	1	0.751892	actin filament capping;barbed-end actin filament capping;biological regulation;cellular component organization;cellular component organization or biogenesis;negative regulation of actin filament depolymerization;negative regulation of actin filament polymerization;negative regulation of biological process;negative regulation of cellular component organization;negative regulation of cellular proce…		brush border;cell cortex part;cell junction;cell part;cell projection;cell-cell junction;cortical cytoskeleton;cytoplasmic part;cytoskeletal part;cytoskeleton;extracellular membrane-bounded organelle;extracellular organelle;extracellular region part;extracellular vesicular exosome;F-actin capping protein complex;intracellular non-membrane-bounded organelle;intracellular organelle;intracellular or…
P47754;D6RCW7;A0A0N4SVM0	P47754;D6RCW7;A0A0N4SVM0	F-actin-capping protein subunit alpha-2	Capza2	21.9512	21.8434	22.1549	23.0108	23.2919	22.8483	21.4917	22.3873	22.6216	22.3459	21.8233	22.6991			8	2	2	2	2	0.111623	0.952137	-0.275702	0.711719	1	0.875756	actin filament capping;barbed-end actin filament capping;biological regulation;cellular component organization;cellular component organization or biogenesis;negative regulation of actin filament depolymerization;negative regulation of actin filament polymerization;negative regulation of biological process;negative regulation of cellular component organization;negative regulation of cellular proce…		brush border;cell cortex part;cell part;cell projection;cortical cytoskeleton;cytoplasmic part;cytoskeletal part;cytoskeleton;extracellular membrane-bounded organelle;extracellular organelle;extracellular region part;extracellular vesicular exosome;F-actin capping protein complex;intracellular non-membrane-bounded organelle;intracellular organelle;intracellular organelle part;intracellular part;m…
P47757-2;P47757;A2AMW0;P47757-4;F7CAZ6;A0A0A0MQI9;F6YHZ8	P47757-2;P47757;A2AMW0;P47757-4;F7CAZ6;A0A0A0MQI9;F6YHZ8	F-actin-capping protein subunit beta	Capzb	21.2284	21.5563	21.6875	22.7146	22.8588	22.514	20.8433	22.527	22.0436	22.0351	21.2654	22.6208			8	2	2	2	2	0.00276412	1	-0.00848293	1.05315	1	1.35538	actin cytoskeleton organization;actin filament capping;actin filament-based process;anatomical structure development;anatomical structure morphogenesis;barbed-end actin filament capping;biological regulation;cell development;cell morphogenesis;cell projection assembly;cell projection organization;cellular component assembly;cellular component assembly at cellular level;cellular component morphoge…	beta-tubulin binding;binding;cytoskeletal protein binding;protein binding;tubulin binding	actin filament;brush border;cell cortex part;cell junction;cell part;cell projection;cell-cell contact zone;cell-cell junction;contractile fiber part;cortical cytoskeleton;cytoplasmic part;cytoskeletal calyx;cytoskeletal part;cytoskeleton;extracellular membrane-bounded organelle;extracellular organelle;extracellular region part;extracellular vesicular exosome;F-actin capping protein complex;inter…
P51881;Q3V132	P51881	ADP/ATP translocase 2;ADP/ATP translocase 2, N-terminally processed	Slc25a5	23.641	22.4874	23.5122	24.2637	24.4422	23.7174	21.596	22.1556	24.0416	23.1024	22.5541	23.2096			8	2	2	2	2	0.482692	0.919091	-0.939152	0.160807	1	0.655563	biological regulation;cellular process;chromosome segregation;establishment of localization;positive regulation of biological process;positive regulation of cell proliferation;positive regulation of cellular process;regulation of biological process;regulation of cell proliferation;regulation of cellular process;transmembrane transport;transport	transporter activity	cell part;cell projection;cilium;cytoplasmic part;cytoskeletal part;extracellular membrane-bounded organelle;extracellular organelle;extracellular region part;extracellular vesicular exosome;integral to membrane;intracellular membrane-bounded organelle;intracellular non-membrane-bounded organelle;intracellular organelle;intracellular organelle part;intracellular part;intrinsic to membrane;macromo…	Calcium signaling pathway;Huntington's disease;Parkinson's disease
P52480-2;P52480	P52480-2;P52480	Pyruvate kinase PKM	Pkm	19.9464	20.0316	17.5452	19.954	19.8635	21.3561	18.2087	19.5964	19.9049	20.6938	17.8769	19.7752			6	2	2	0	2	0.447969	0.958298	0.788918	1.42906	0.826667	1.89826	alcohol catabolic process;alcohol metabolic process;carbohydrate catabolic process;carbohydrate metabolic process;catabolic process;cell death;cellular carbohydrate catabolic process;cellular carbohydrate metabolic process;cellular metabolic process;cellular process;death;generation of precursor metabolites and energy;glucose catabolic process;glucose metabolic process;glycolysis;hexose catabolic…	adenyl nucleotide binding;adenyl ribonucleotide binding;alkali metal ion binding;antigen binding;ATP binding;binding;catalytic activity;cation binding;ion binding;kinase activity;magnesium ion binding;metal ion binding;MHC class II protein complex binding;MHC protein complex binding;nucleotide binding;phosphotransferase activity, alcohol group as acceptor;potassium ion binding;purine nucleotide b…	cell part;cell projection;cilium;cytoplasm;cytoplasmic part;extracellular matrix;extracellular membrane-bounded organelle;extracellular organelle;extracellular region part;extracellular vesicular exosome;intracellular membrane-bounded organelle;intracellular organelle;intracellular part;membrane;membrane-bounded organelle;membrane-bounded vesicle;mitochondrion;myelin sheath;nucleus;organelle;plas…	Carbon fixation in photosynthetic organisms;Glycolysis / Gluconeogenesis;Purine metabolism;Pyruvate metabolism;Type II diabetes mellitus
P56480	P56480	ATP synthase subunit beta, mitochondrial	Atp5b	19.4635	16.35	20.3582	19.9579	19.9326	19.927	20.2151	16.9508	19.698	18.1385	20.2867	18.4543			6	2	1	2	1	0.320192	0.894925	-1.55948	0.458885	1	-1.83236	anatomical structure formation involved in morphogenesis;angiogenesis;ATP biosynthetic process;ATP hydrolysis coupled proton transport;ATP metabolic process;ATP synthesis coupled proton transport;biological regulation;biosynthetic process;cation homeostasis;cation transport;cell differentiation;cellular biosynthetic process;cellular cation homeostasis;cellular chemical homeostasis;cellular develo…	active transmembrane transporter activity;adenyl nucleotide binding;adenyl ribonucleotide binding;ATP binding;ATPase activity;ATPase activity, coupled;ATPase activity, coupled to movement of substances;ATPase activity, coupled to transmembrane movement of ions;ATPase activity, coupled to transmembrane movement of substances;binding;catalytic activity;cation transmembrane transporter activity;cati…	cell part;cell surface;cytoplasmic part;extracellular membrane-bounded organelle;extracellular organelle;extracellular region part;extracellular vesicular exosome;intracellular membrane-bounded organelle;intracellular non-membrane-bounded organelle;intracellular organelle;intracellular organelle part;intracellular part;macromolecular complex;membrane;membrane part;membrane-bounded organelle;membr…	Alzheimer's disease;Huntington's disease;Oxidative phosphorylation;Parkinson's disease
P57780	P57780	Alpha-actinin-4	Actn4	20.4907	20.7366	21.6668	21.5572	20.4822	20.1375	17.3743	19.9258	20.4864	20.437	19.5205	20.7415			7	2	2	1	2	0.0534611	0.953433	-0.049408	0.188399	1	1.22097	actin cytoskeleton organization;actin filament bundle assembly;actin filament organization;actin filament-based process;biological regulation;cell junction assembly;cell junction organization;cell-cell junction assembly;cell-cell junction organization;cellular component assembly;cellular component assembly at cellular level;cellular component organization;cellular component organization at cellul…	actin binding;actin filament binding;binding;calcium ion binding;cation binding;cytoskeletal protein binding;hormone receptor binding;identical protein binding;ion binding;ligand-dependent nuclear receptor transcription coactivator activity;metal ion binding;nuclear hormone receptor binding;nucleoside binding;protein binding;protein binding transcription factor activity;protein dimerization activ…	actin filament bundle;actomyosin;adherens junction;anchoring junction;cell cortex part;cell junction;cell part;cell projection;cell-cell junction;cell-substrate adherens junction;cell-substrate junction;contractile fiber part;cortical cytoskeleton;cytoplasm;cytoplasmic part;cytoskeletal part;cytoskeleton;extracellular membrane-bounded organelle;extracellular organelle;extracellular region part;ex…	Adherens junction;Amoebiasis;Arrhythmogenic right ventricular cardiomyopathy (ARVC);Focal adhesion;Leukocyte transendothelial migration;Regulation of actin cytoskeleton;Systemic lupus erythematosus;Tight junction
P58252	P58252	Elongation factor 2	Eef2	19.5942	19.6192	20.6944	19.6971	19.0385	19.8027	17.5535	20.0189	19.3164	19.711	19.124	19.858			7	2	2	1	2	0.508786	0.9208	0.394624	0.162627	1	0.734036	biological regulation;biosynthetic process;cell differentiation;cellular biosynthetic process;cellular developmental process;cellular macromolecule biosynthetic process;cellular macromolecule metabolic process;cellular metabolic process;cellular process;developmental process;hemopoietic progenitor cell differentiation;macromolecule biosynthetic process;macromolecule metabolic process;metabolic pr…	binding;catalytic activity;enzyme binding;GTP binding;GTPase activity;guanyl nucleotide binding;guanyl ribonucleotide binding;hydrolase activity;hydrolase activity, acting on acid anhydrides;hydrolase activity, acting on acid anhydrides, in phosphorus-containing anhydrides;kinase binding;nucleic acid binding;nucleoside-triphosphatase activity;nucleotide binding;protein binding;protein kinase bind…	aggresome;cell part;cytoplasm;extracellular membrane-bounded organelle;extracellular organelle;extracellular region part;extracellular vesicular exosome;inclusion body;intracellular part;macromolecular complex;membrane;membrane-bounded organelle;membrane-bounded vesicle;organelle;plasma membrane;polysome;ribonucleoprotein complex;vesicle
P60710;E9Q1F2;E9Q5F4;G3UZ07;F8WGM8;E9Q606;E9Q2D1;F6WX90;V9GXQ2	P60710;E9Q1F2;E9Q5F4	Actin, cytoplasmic 1;Actin, cytoplasmic 1, N-terminally processed	Actb	29.1792	28.8488	29.7778	30.2947	30.0693	29.9889	28.5531	29.6432	29.6243	29.4188	29.1655	29.969			8	2	2	2	2	0.0952512	0.958017	-0.205444	0.436141	1	0.803499	actin cytoskeleton organization;actin filament organization;actin filament-based movement;actin filament-based process;actin-mediated cell contraction;actin-myosin filament sliding;actomyosin structure organization;anatomical structure development;anatomical structure formation involved in morphogenesis;anatomical structure homeostasis;anatomical structure morphogenesis;ATP-dependent chromatin re…	adenyl nucleotide binding;adenyl ribonucleotide binding;ATP binding;ATPase activity;binding;catalytic activity;core promoter proximal region DNA binding;core promoter proximal region sequence-specific DNA binding;cytoskeletal protein binding;DNA binding;enhancer binding;enhancer sequence-specific DNA binding;enzyme binding;hydrolase activity;hydrolase activity, acting on acid anhydrides;hydrolase…	actin cytoskeleton;actin filament;actomyosin, actin part;adherens junction;anchoring junction;axon;blood microparticle;cell cortex part;cell junction;cell part;cell projection;cell-substrate adherens junction;cell-substrate junction;chromatin;chromosomal part;contractile fiber;contractile fiber part;cortical cytoskeleton;costamere;cytoplasm;cytoplasmic part;cytoskeletal part;cytoskeleton;cytosol;…	Adherens junction;Arrhythmogenic right ventricular cardiomyopathy (ARVC);Bacterial invasion of epithelial cells;Dilated cardiomyopathy;Focal adhesion;Hypertrophic cardiomyopathy (HCM);Leukocyte transendothelial migration;Pathogenic Escherichia coli infection;Phagosome;Phototransduction - fly;Regulation of actin cytoskeleton;Shigellosis;Tight junction;Vibrio cholerae infection;Viral myocarditis
P60843;E9Q561;Q8BTU6;P10630;P10630-2	P60843;E9Q561;Q8BTU6;P10630;P10630-2	Eukaryotic initiation factor 4A-I;Eukaryotic initiation factor 4A-II;Eukaryotic initiation factor 4A-II, N-terminally processed	Eif4a1;Eif4a2	19.6147	17.108	20.3934	16.3027	18.9022	19.361	17.2933	19.7922	19.2585	18.2345	18.8434	18.0474			5	2	1	1	1	0.321057	0.858028	-1.024	0.116013	0.997228	-0.79592	anatomical structure morphogenesis;biological regulation;cellular macromolecule metabolic process;cellular metabolic process;cellular nitrogen compound metabolic process;cellular process;developmental process;macromolecule metabolic process;metabolic process;nitrogen compound metabolic process;nucleic acid metabolic process;nucleobase-containing compound metabolic process;organ morphogenesis;orga…	adenyl nucleotide binding;adenyl ribonucleotide binding;ATP binding;ATPase activity;ATPase activity, coupled;ATP-dependent helicase activity;ATP-dependent RNA helicase activity;binding;catalytic activity;double-stranded RNA binding;helicase activity;hydrolase activity;hydrolase activity, acting on acid anhydrides;hydrolase activity, acting on acid anhydrides, in phosphorus-containing anhydrides;n…	cell part;cytoplasm;cytoplasmic part;extracellular membrane-bounded organelle;extracellular organelle;extracellular region part;extracellular vesicular exosome;intracellular non-membrane-bounded organelle;intracellular organelle;intracellular organelle part;intracellular part;membrane;membrane-bounded organelle;membrane-bounded vesicle;non-membrane-bounded organelle;nuclear part;nucleolus;organel…	RNA transport
P61161	P61161	Actin-related protein 2	Actr2	16.3101	19.4049	20.7592	20.4162	20.9479	20.6966	19.3788	19.6863	18.629	20.0508	20.069	20.0512			7	1	2	2	2	0.211404	0.891556	1.42179	0.00705228	0.968828	-0.017787	actin cytoskeleton organization;actin filament organization;actin filament-based process;actin nucleation;anatomical structure formation involved in morphogenesis;Arp2/3 complex-mediated actin nucleation;asymmetric cell division;biological regulation;cell cycle;cell cycle cytokinesis;cell cycle process;cell division;cell projection assembly;cell projection organization;cellular component assembly…	adenyl nucleotide binding;adenyl ribonucleotide binding;ATP binding;binding;nucleotide binding;purine nucleotide binding;purine ribonucleoside triphosphate binding;purine ribonucleotide binding;ribonucleotide binding;structural constituent of cytoskeleton;structural molecule activity	actin cap;adherens junction;anchoring junction;Arp2/3 protein complex;cell cortex;cell cortex part;cell junction;cell part;cell projection;cell-substrate adherens junction;cell-substrate junction;cytoplasm;cytoplasmic part;cytoskeletal part;extracellular membrane-bounded organelle;extracellular organelle;extracellular region part;extracellular vesicular exosome;focal adhesion;intracellular organe…
P62806	P62806	Histone H4	Hist1h4a	18.9181	16.7301	22.2826	18.7897	18.3955	16.7584	18.9266	17.2761	18.6568	16.7443	20.6046	18.0329			4	2	0	1	1	1.73968	0.325	-1.9125	0.526929	1	-2.57171	biological regulation;cellular component assembly;cellular component assembly at cellular level;cellular component organization;cellular component organization at cellular level;cellular component organization or biogenesis;cellular component organization or biogenesis at cellular level;cellular macromolecular complex assembly;cellular macromolecular complex subunit organization;cellular process;…	binding;DNA binding;nucleic acid binding	cell part;chromosomal part;chromosome;extracellular membrane-bounded organelle;extracellular organelle;extracellular region part;extracellular vesicular exosome;intracellular non-membrane-bounded organelle;intracellular organelle;intracellular organelle part;intracellular part;macromolecular complex;membrane;membrane-bounded organelle;membrane-bounded vesicle;non-membrane-bounded organelle;nuclea…	Systemic lupus erythematosus
P63017;Q504P4;P17156;D3Z5E2;D3YW43	P63017;Q504P4	Heat shock cognate 71 kDa protein	Hspa8	22.1788	21.8098	23.5356	22.6675	22.8229	22.7937	22.7684	21.8421	22.5009	22.3017	23.152	22.2548			8	2	2	2	2	0.115158	0.940504	-0.199155	0.598034	1	-0.897213	anatomical structure development;biological regulation;biosynthetic process;cell cycle phase;cell cycle process;cell development;cellular biosynthetic process;cellular component disassembly;cellular component disassembly at cellular level;cellular component organization;cellular component organization at cellular level;cellular component organization or biogenesis;cellular component organization …	adenyl nucleotide binding;adenyl ribonucleotide binding;antigen binding;ATP binding;ATPase activity;ATPase activity, coupled;binding;C3HC4-type RING finger domain binding;catalytic activity;enzyme binding;glycolipid binding;G-protein-coupled receptor binding;heat shock protein binding;hydrolase activity;hydrolase activity, acting on acid anhydrides;hydrolase activity, acting on acid anhydrides, i…	adherens junction;anchoring junction;blood microparticle;cell junction;cell part;cell surface;cell-substrate adherens junction;cell-substrate junction;chromosomal part;cytoplasmic membrane-bounded vesicle;cytoplasmic part;cytoplasmic vesicle;cytosol;extracellular membrane-bounded organelle;extracellular organelle;extracellular region part;extracellular space;extracellular vesicular exosome;focal …	Antigen processing and presentation;Endocytosis;MAPK signaling pathway;Measles;Protein processing in endoplasmic reticulum;Spliceosome;Toxoplasmosis
P68134;P68033;P63268;P62737;D3YZY0;D3Z2K3;A0A0U1RQ96	P68134;P68033;P63268;P62737;D3YZY0	Actin, alpha skeletal muscle;Actin, alpha cardiac muscle 1;Actin, gamma-enteric smooth muscle;Actin, aortic smooth muscle	Acta1;Actc1;Actg2;Acta2	22.0029	20.8283	21.8487	22.0428	22.7761	20.6203	17.9468	21.7583	22.3895	20.7243	19.8978	21.9005			7	2	2	1	2	1.27378	0.4525	-1.66514	0.383434	1	2.00274	actin cytoskeleton organization;actin filament organization;actin filament-based movement;actin filament-based process;actin-mediated cell contraction;actin-myosin filament sliding;actomyosin structure organization;anatomical structure development;anatomical structure formation involved in morphogenesis;anatomical structure morphogenesis;biological regulation;cardiac muscle contraction;cardiac mu…	adenyl nucleotide binding;adenyl ribonucleotide binding;ATP binding;ATPase activity;binding;catalytic activity;cytoskeletal protein binding;enzyme binding;hydrolase activity;hydrolase activity, acting on acid anhydrides;hydrolase activity, acting on acid anhydrides, in phosphorus-containing anhydrides;kinase binding;myosin binding;nucleoside-triphosphatase activity;nucleotide binding;protein bind…	actin cytoskeleton;actin filament;actin filament bundle;actomyosin;actomyosin, actin part;adherens junction;anchoring junction;blood microparticle;cell junction;cell part;cell periphery;cell-substrate adherens junction;cell-substrate junction;contractile fiber;contractile fiber part;cytoplasm;cytoplasmic part;cytoskeletal part;cytoskeleton;extracellular membrane-bounded organelle;extracellular or…	Cardiac muscle contraction;Dilated cardiomyopathy;Hypertrophic cardiomyopathy (HCM);Vascular smooth muscle contraction
P68372;Q9D6F9	P68372;Q9D6F9	Tubulin beta-4B chain;Tubulin beta-4A chain	Tubb4b;Tubb4a	21.2835	21.0531	22.0293	21.6554	21.9416	21.5809	17.0069	21.475	21.6125	21.317	19.5181	21.5652			7	2	2	1	2	0.254889	0.881758	-0.295532	0.300292	1	2.04709	cell projection organization;cellular component assembly;cellular component assembly at cellular level;cellular component organization;cellular component organization at cellular level;cellular component organization or biogenesis;cellular component organization or biogenesis at cellular level;cellular macromolecular complex assembly;cellular macromolecular complex subunit organization;cellular p…	binding;catalytic activity;double-stranded RNA binding;GTP binding;GTPase activity;guanyl nucleotide binding;guanyl ribonucleotide binding;hydrolase activity;hydrolase activity, acting on acid anhydrides;hydrolase activity, acting on acid anhydrides, in phosphorus-containing anhydrides;nucleic acid binding;nucleoside-triphosphatase activity;nucleotide binding;purine nucleotide binding;purine ribo…	axon part;cell body;cell part;cell projection;cell projection part;cilium;cytoplasm;cytoskeletal part;extracellular membrane-bounded organelle;extracellular organelle;extracellular region part;extracellular vesicular exosome;internode region of axon;intracellular membrane-bounded organelle;intracellular organelle;intracellular organelle part;intracellular part;macromolecular complex;membrane-boun…	Gap junction;Pathogenic Escherichia coli infection;Phagosome
P68373	P68373	Tubulin alpha-1C chain	Tuba1c	24.5636	23.9923	25.515	25.5647	25.1721	24.9996	23.7421	23.5975	24.8679	24.496	24.6286	24.5811			8	2	2	2	2	0.227702	0.890213	-0.371907	0.0111365	0.975493	-0.0474224	cellular component assembly;cellular component assembly at cellular level;cellular component organization;cellular component organization at cellular level;cellular component organization or biogenesis;cellular component organization or biogenesis at cellular level;cellular macromolecular complex assembly;cellular macromolecular complex subunit organization;cellular process;cellular protein compl…	binding;catalytic activity;GTP binding;GTPase activity;guanyl nucleotide binding;guanyl ribonucleotide binding;hydrolase activity;hydrolase activity, acting on acid anhydrides;hydrolase activity, acting on acid anhydrides, in phosphorus-containing anhydrides;nucleoside-triphosphatase activity;nucleotide binding;purine nucleotide binding;purine ribonucleoside triphosphate binding;purine ribonucleo…	cell part;cytoplasmic microtubule;cytoplasmic part;cytoskeletal part;intracellular membrane-bounded organelle;intracellular organelle;intracellular organelle part;intracellular part;macromolecular complex;membrane-bounded organelle;microtubule;nucleus;organelle;organelle part;protein complex;vesicle	Gap junction;Pathogenic Escherichia coli infection;Phagosome
P70460	P70460	Vasodilator-stimulated phosphoprotein	Vasp	30.7971	31.0022	30.9458	30.9116	30.1454	31.3628	31.9942	31.3344	30.4712	31.1825	31.47	31.123			8	2	2	2	2	0.706991	0.8375	0.711221	0.220571	1	-0.347027	actin cytoskeleton organization;actin filament organization;actin filament-based process;actin polymerization or depolymerization;anatomical structure formation involved in morphogenesis;axon guidance;biological regulation;cellular component assembly;cellular component organization;cellular component organization at cellular level;cellular component organization or biogenesis;cellular component o…	binding;profilin binding;protein binding	adherens junction;anchoring junction;cell junction;cell part;cell projection;cell projection membrane;cell projection part;cell-cell junction;cell-substrate adherens junction;cell-substrate junction;cytoplasm;cytoplasmic part;cytoskeleton;cytosol;extracellular membrane-bounded organelle;extracellular organelle;extracellular region part;extracellular vesicular exosome;filopodium;filopodium membran…	Fc gamma R-mediated phagocytosis;Focal adhesion;Leukocyte transendothelial migration
P97350;A0A087WS37	P97350	Plakophilin-1	Pkp1	22.1746	21.9134	19.1001	21.6848	21.5203	22.1994	21.1115	21.2218	21.8474	22.0564	20.1058	21.4533			8	2	2	2	2	0.209286	0.96	0.208972	0.492647	1	1.34754	biological adhesion;cell adhesion;cell-cell adhesion;cellular component assembly;cellular component assembly at cellular level;cellular component organization;cellular component organization at cellular level;cellular component organization or biogenesis;cellular component organization or biogenesis at cellular level;cellular process;cytoskeleton organization;intermediate filament bundle assembly…	binding;lamin binding;protein binding	anchoring junction;cell junction;cell part;cell-cell junction;desmosome;extracellular membrane-bounded organelle;extracellular organelle;extracellular region part;extracellular vesicular exosome;intracellular membrane-bounded organelle;intracellular organelle;intracellular organelle part;intracellular part;membrane;membrane-bounded organelle;membrane-bounded vesicle;nuclear part;nucleoplasm;nucle…
P99024;G3UZR1;CON__ENSEMBL:ENSBTAP00000025008;A2AQ07	P99024	Tubulin beta-5 chain	Tubb5	25.0875	24.6014	25.7453	25.728	26.0556	25.2632	24.2223	24.4055	25.5716	24.9323	24.9838	25.0667			8	2	2	2	2	0.409558	0.927407	-0.639289	0.0259614	0.985778	0.0829029	cellular component assembly;cellular component assembly at cellular level;cellular component organization;cellular component organization at cellular level;cellular component organization or biogenesis;cellular component organization or biogenesis at cellular level;cellular macromolecular complex assembly;cellular macromolecular complex subunit organization;cellular macromolecule metabolic proces…	binding;catalytic activity;double-stranded RNA binding;enzyme binding;GTP binding;GTPase activity;guanyl nucleotide binding;guanyl ribonucleotide binding;hydrolase activity;hydrolase activity, acting on acid anhydrides;hydrolase activity, acting on acid anhydrides, in phosphorus-containing anhydrides;MHC class I protein binding;MHC protein binding;nucleic acid binding;nucleoside-triphosphatase ac…	cell body;cell part;cytoplasm;cytoplasmic part;cytoskeletal part;cytosol;extracellular membrane-bounded organelle;extracellular organelle;extracellular region part;extracellular vesicular exosome;intracellular membrane-bounded organelle;intracellular organelle;intracellular organelle part;intracellular part;macromolecular complex;membrane-bounded organelle;membrane-bounded vesicle;membrane-enclos…	Gap junction;Pathogenic Escherichia coli infection;Phagosome
Q02257;E9Q6A9;Q02248	Q02257	Junction plakoglobin	Jup	25.3541	25.3206	22.4435	25.3733	25.058	25.5188	24.7166	24.8931	25.2061	25.4197	23.5801	25.1332			8	2	2	2	2	0.451902	0.882192	0.213638	0.504423	1	1.55309	adherens junction assembly;adherens junction organization;anatomical structure development;anatomical structure formation involved in morphogenesis;anatomical structure homeostasis;anatomical structure morphogenesis;anterior/posterior axis specification;appendage development;appendage morphogenesis;artery morphogenesis;axis specification;biological adhesion;biological regulation;biosynthetic proc…	alpha-catenin binding;binding;cadherin binding;cell adhesion molecule binding;chromatin binding;DNA binding;double-stranded DNA binding;enzyme binding;hormone receptor binding;molecular transducer activity;nuclear hormone receptor binding;nucleic acid binding;nucleic acid binding transcription factor activity;phosphatase binding;protein binding;protein binding transcription factor activity;protei…	actin cytoskeleton;adherens junction;anchoring junction;apical junction complex;apical part of cell;apicolateral plasma membrane;basolateral plasma membrane;beta-catenin destruction complex;beta-catenin-TCF7L2 complex;catenin complex;catenin-TCF7L2 complex;cell cortex;cell junction;cell part;cell periphery;cell projection;cell projection membrane;cell projection part;cell-cell adherens junction;c…	Acute myeloid leukemia;Adherens junction;Arrhythmogenic right ventricular cardiomyopathy (ARVC);Bacterial invasion of epithelial cells;Basal cell carcinoma;Colorectal cancer;Endometrial cancer;Focal adhesion;Leukocyte transendothelial migration;Melanogenesis;Pathogenic Escherichia coli infection;Pathways in cancer;Prostate cancer;Thyroid cancer;Tight junction;Wnt signaling pathway
Q04750;Q8R4U6	Q04750	DNA topoisomerase 1	Top1	19.5858	17.8009	23.2703	21.5726	20.5359	19.7045	17.9276	18.3018	20.0609	18.7527	20.5989	19.9372			6	2	1	1	2	0.463652	0.898667	-1.30815	0.0694344	0.991652	-0.66175	biological regulation;biosynthetic process;cell division;cellular biosynthetic process;cellular component organization;cellular component organization at cellular level;cellular component organization or biogenesis;cellular component organization or biogenesis at cellular level;cellular macromolecule biosynthetic process;cellular macromolecule metabolic process;cellular metabolic process;cellular…	ATPase activity;ATPase activity, coupled;binding;catalytic activity;chromatin binding;core promoter binding;core promoter sequence-specific DNA binding;DNA binding;DNA topoisomerase (ATP-hydrolyzing) activity;DNA topoisomerase activity;DNA topoisomerase type I activity;DNA-dependent ATPase activity;hydrolase activity;hydrolase activity, acting on acid anhydrides;hydrolase activity, acting on acid…	cell part;chromosomal part;chromosome;cytoplasm;cytoplasmic mRNA processing body;cytoplasmic part;intracellular membrane-bounded organelle;intracellular non-membrane-bounded organelle;intracellular organelle;intracellular organelle part;intracellular part;macromolecular complex;membrane-bounded organelle;mitochondrial nucleoid;mitochondrial part;mitochondrion;non-membrane-bounded organelle;nuclea…
Q05D44	Q05D44	Eukaryotic translation initiation factor 5B	Eif5b	18.4364	18.6003	19.7227	18.7919	18.2497	18.0328	16.113	17.1821	18.3431	18.3166	17.9179	17.987			5	2	1	1	1	0.0281087	0.983188	-0.0265245	0.0108761	0.982411	0.0691414	biological regulation;posttranscriptional regulation of gene expression;regulation of biological process;regulation of biosynthetic process;regulation of cellular biosynthetic process;regulation of cellular macromolecule biosynthetic process;regulation of cellular metabolic process;regulation of cellular process;regulation of cellular protein metabolic process;regulation of gene expression;regula…	binding;catalytic activity;GTP binding;GTPase activity;guanyl nucleotide binding;guanyl ribonucleotide binding;hydrolase activity;hydrolase activity, acting on acid anhydrides;hydrolase activity, acting on acid anhydrides, in phosphorus-containing anhydrides;nucleic acid binding;nucleoside-triphosphatase activity;nucleotide binding;purine nucleotide binding;purine ribonucleoside triphosphate bind…	cell part;cytoplasm;intracellular part	RNA transport
Q6ZWQ9;Q3THE2;D3YV37;Q9CQ19;D3Z249	Q6ZWQ9;Q3THE2	Myosin regulatory light chain 12B	Myl12a;Myl12b	21.7602	17.8498	21.3372	23.7111	21.6297	22.8924	22.2918	22.752	21.695	20.3711	21.8145	23.2316			7	2	1	2	2	0.185726	0.898557	-1.32385	0.766361	1	1.41704	biological adhesion;biological regulation;cell adhesion;cell-cell adhesion;cellular process;establishment of localization;establishment of localization in cell;establishment of protein localization;establishment of protein localization in membrane;establishment of protein localization in plasma membrane;homotypic cell-cell adhesion;intracellular protein transport;intracellular transport;platelet …	binding;calcium ion binding;cation binding;cytoskeletal protein binding;glutamate receptor binding;ion binding;metal ion binding;myosin binding;myosin heavy chain binding;protein binding;receptor binding	actin filament bundle;actomyosin;apical part of cell;brush border;cell part;cell projection;contractile fiber part;cytoplasmic part;cytoskeletal part;extracellular membrane-bounded organelle;extracellular organelle;extracellular region part;extracellular vesicular exosome;intracellular organelle part;intracellular part;macromolecular complex;membrane-bounded organelle;membrane-bounded vesicle;myo…	Focal adhesion;Leukocyte transendothelial migration;Regulation of actin cytoskeleton;Tight junction;Vascular smooth muscle contraction
Q3U1J4	Q3U1J4	DNA damage-binding protein 1	Ddb1	22.4554	22.6301	21.3453	21.3289	21.8122	21.3141	21.6368	22.0517	22.1338	21.9721	21.4911	21.6903			8	2	2	2	2	0.0727711	0.948346	-0.161723	0.180487	1	0.199267	biological regulation;catabolic process;cell surface receptor linked signaling pathway;cellular catabolic process;cellular component organization;cellular component organization at cellular level;cellular component organization or biogenesis;cellular component organization or biogenesis at cellular level;cellular macromolecule catabolic process;cellular macromolecule metabolic process;cellular me…	binding;damaged DNA binding;DNA binding;nucleic acid binding	cell part;CUL4 RING ubiquitin ligase complex;Cul4A-RING ubiquitin ligase complex;Cul4B-RING ubiquitin ligase complex;cullin-RING ubiquitin ligase complex;cytoplasm;extracellular membrane-bounded organelle;extracellular organelle;extracellular region part;extracellular space;extracellular vesicular exosome;intracellular membrane-bounded organelle;intracellular organelle;intracellular organelle par…	Nucleotide excision repair;Ubiquitin mediated proteolysis
Q5SQX6;F6QD74	Q5SQX6;F6QD74	Cytoplasmic FMR1-interacting protein 2	Cyfip2	22.0124	16.4304	21.6017	16.4963	20.8549	17.0085	22.4412	16.1871	21.4337	16.7195	22.0214	16.3417			4	2	0	2	0	1.73716	0.52	-4.71418	2.21143	0.693333	-5.67976	apoptosis;biological adhesion;biological regulation;cell adhesion;cell death;cell-cell adhesion;cellular process;death;positive regulation of biological process;positive regulation of cellular metabolic process;positive regulation of cellular process;positive regulation of cellular protein metabolic process;positive regulation of macromolecule metabolic process;positive regulation of metabolic pr…		cell junction;cell part;cell projection;cytoplasm;cytoplasmic part;extracellular membrane-bounded organelle;extracellular organelle;extracellular region part;extracellular vesicular exosome;intracellular part;membrane;membrane-bounded organelle;membrane-bounded vesicle;neuron projection;organelle;perinuclear region of cytoplasm;synapse;vesicle	Regulation of actin cytoskeleton
Q5SUA5	Q5SUA5	Unconventional myosin-Ig	Myo1g	24.8187	25.6264	26.7904	26.4903	25.912	25.7745	24.6512	25.1596	25.3653	25.7005	25.7208	25.825			8	2	2	2	2	0.218051	0.8975	0.335168	0.026116	0.996692	0.104147	adaptive immune response;adaptive immune response based on somatic recombination of immune receptors built from immunoglobulin superfamily domains;biological adhesion;cell adhesion;cell gliding;cell migration;cell motility;cell-substrate adhesion;cellular component movement;cellular component organization;cellular component organization or biogenesis;cellular membrane organization;cellular proces…	adenyl nucleotide binding;adenyl ribonucleotide binding;ATP binding;binding;catalytic activity;hydrolase activity;hydrolase activity, acting on acid anhydrides;hydrolase activity, acting on acid anhydrides, in phosphorus-containing anhydrides;lipid binding;motor activity;nucleoside-triphosphatase activity;nucleotide binding;phosphatidylinositol binding;phosphatidylinositol-3,4,5-trisphosphate bin…	cell part;cell projection;cytoskeletal part;extracellular membrane-bounded organelle;extracellular organelle;extracellular region part;extracellular vesicular exosome;filopodium;intracellular organelle part;intracellular part;lamellipodium;leading edge membrane;macromolecular complex;membrane;membrane part;membrane-bounded organelle;membrane-bounded vesicle;microvillus;myosin complex;organelle;or…
Q5SXR6;Q68FD5	Q5SXR6;Q68FD5	Clathrin heavy chain;Clathrin heavy chain 1	Cltc	19.8194	17.055	21.4779	20.43	18.9095	19.3413	20.8259	20.6431	19.3644	18.1982	21.1519	20.5365			7	2	1	2	2	0.353368	0.908	-1.16624	0.668371	1	-0.615368	cation transport;cell cycle phase;cell cycle process;cell differentiation;cellular component assembly;cellular component assembly at cellular level;cellular component organization;cellular component organization at cellular level;cellular component organization or biogenesis;cellular component organization or biogenesis at cellular level;cellular developmental process;cellular macromolecule metab…	binding;clathrin binding;clathrin light chain binding;double-stranded RNA binding;enzyme binding;kinase binding;nucleic acid binding;protein binding;protein kinase binding;RNA binding;structural molecule activity	adherens junction;anchoring junction;cell junction;cell part;cell-substrate adherens junction;cell-substrate junction;chromosomal part;clathrin coat;clathrin coat of coated pit;clathrin coat of trans-Golgi network vesicle;clathrin complex;clathrin vesicle coat;clathrin-coated vesicle;coated vesicle;cytoplasm;cytoplasmic membrane-bounded vesicle;cytoplasmic part;cytoplasmic vesicle;cytoplasmic ves…	Bacterial invasion of epithelial cells;Endocrine and other factor-regulated calcium reabsorption;Endocytosis;Huntington's disease;Lysosome
Q5SYD0-2;Q5SYD0	Q5SYD0-2;Q5SYD0	Unconventional myosin-Id	Myo1d	18.4494	18.9758	18.8228	18.8312	18.873	18.9739	17.943	16.067	18.6612	18.9748	18.3829	17.4491			6	2	2	1	1	0.557821	0.939592	0.313662	0.232347	1	-0.933802	biological regulation;cellular localization;cellular process;localization;negative regulation of catalytic activity;negative regulation of hydrolase activity;negative regulation of molecular function;negative regulation of phosphatase activity;regulation of biological process;regulation of catalytic activity;regulation of cellular metabolic process;regulation of cellular process;regulation of dep…	actin binding;actin filament binding;actin-dependent ATPase activity;adenyl nucleotide binding;adenyl ribonucleotide binding;ATP binding;ATPase activity;ATPase activity, coupled;binding;calmodulin binding;catalytic activity;cytoskeletal protein binding;hydrolase activity;hydrolase activity, acting on acid anhydrides;hydrolase activity, acting on acid anhydrides, in phosphorus-containing anhydride…	axolemma;axon;axon part;basolateral plasma membrane;brush border;cell body;cell part;cell projection;cell projection membrane;cell projection part;cytoplasmic part;cytoplasmic vesicle;cytoskeletal part;endoplasmic reticulum;endosome;extracellular membrane-bounded organelle;extracellular organelle;extracellular region part;extracellular vesicular exosome;intracellular membrane-bounded organelle;in…
Q60605-2;Q60605;Q8CI43	Q60605-2;Q60605	Myosin light polypeptide 6	Myl6	25.0936	23.1684	22.8682	26.2321	24.9317	25.8682	24.3585	25.0145	25.0126	24.5183	23.6134	25.6233			8	2	2	2	2	0.125089	0.955	-0.494338	0.764641	1	2.00991	actin filament-based movement;actin filament-based process;actin-mediated cell contraction;actin-myosin filament sliding;anatomical structure development;cellular component movement;cellular process;developmental process;metabolic process;multicellular organismal process;muscle contraction;muscle filament sliding;muscle system process;muscle tissue development;skeletal muscle tissue development;s…	actin-dependent ATPase activity;ATPase activity;ATPase activity, coupled;binding;calcium ion binding;catalytic activity;cation binding;hydrolase activity;hydrolase activity, acting on acid anhydrides;hydrolase activity, acting on acid anhydrides, in phosphorus-containing anhydrides;ion binding;metal ion binding;motor activity;nucleoside-triphosphatase activity;pyrophosphatase activity;structural …	cell part;cytoskeletal part;extracellular membrane-bounded organelle;extracellular organelle;extracellular region part;extracellular vesicular exosome;intracellular organelle part;intracellular part;macromolecular complex;membrane;membrane-bounded organelle;membrane-bounded vesicle;myosin complex;organelle;organelle part;protein complex;unconventional myosin complex;vesicle	Vascular smooth muscle contraction
Q61171	Q61171	Peroxiredoxin-2	Prdx2	22.8066	17.0189	19.9237	17.0792	20.3947	17.0735	18.1672	16.7176	21.6006	17.0462	19.0454	16.8984			3	2	0	1	0	1.19698	0.517143	-4.55441	0.85709	1	-2.14703	activation of MAPK activity;anatomical structure development;biological regulation;catabolic process;cell activation;cell proliferation;cellular catabolic process;cellular macromolecule metabolic process;cellular metabolic process;cellular process;cellular protein metabolic process;cellular response to chemical stimulus;cellular response to hydrogen peroxide;cellular response to oxidative stress;…	antioxidant activity;binding;catalytic activity;oxidoreductase activity;oxidoreductase activity, acting on paired donors, with incorporation or reduction of molecular oxygen;oxidoreductase activity, acting on peroxide as acceptor;peroxidase activity;peroxiredoxin activity;selenium binding;thioredoxin peroxidase activity	cell part;cytoplasmic part;extracellular membrane-bounded organelle;extracellular organelle;extracellular region part;extracellular vesicular exosome;intracellular membrane-bounded organelle;intracellular organelle;intracellular part;membrane-bounded organelle;membrane-bounded vesicle;mitochondrion;myelin sheath;organelle;vesicle
Q61233	Q61233	Plastin-2	Lcp1	17.6592	17.9248	19.5027	18.8982	19.0462	18.9476	17.6716	18.8157	18.3527	18.4362	18.5872	18.857			5	1	1	1	2	0.0307579	0.964672	0.0835114	0.0989866	0.991481	0.269818	actin cytoskeleton organization;actin filament bundle assembly;actin filament organization;actin filament-based process;anatomical structure morphogenesis;biological regulation;cell activation;cell activation involved in immune response;cell migration;cell motility;cellular component assembly;cellular component assembly at cellular level;cellular component disassembly;cellular component disassemb…	actin binding;actin filament binding;binding;calcium ion binding;cation binding;cytoskeletal protein binding;identical protein binding;ion binding;metal ion binding;protein binding	actin cytoskeleton;actin filament;actin filament bundle;actomyosin;adherens junction;anchoring junction;cell junction;cell part;cell projection;cell projection membrane;cell projection part;cell-substrate adherens junction;cell-substrate junction;cytoplasm;cytoplasmic part;cytoskeletal part;cytoskeleton;cytosol;extracellular membrane-bounded organelle;extracellular organelle;extracellular region …
Q61753;F6ZSB7	Q61753	D-3-phosphoglycerate dehydrogenase	Phgdh	17.128	16.4537	21.1124	21.269	20.8564	21.3295	17.4993	21.2367	18.9922	18.8916	19.3059	21.2529			5	1	1	1	2	0.010187	0.992908	-0.100647	0.40463	1	1.94698	amine biosynthetic process;amine metabolic process;anatomical structure development;aspartate family amino acid metabolic process;biological regulation;biosynthetic process;carboxylic acid biosynthetic process;carboxylic acid metabolic process;cell cycle arrest;cell cycle process;cell development;cell differentiation;cell projection organization;cellular amine metabolic process;cellular amino aci…	binding;catalytic activity;coenzyme binding;cofactor binding;NAD binding;nucleotide binding;oxidoreductase activity;oxidoreductase activity, acting on CH-OH group of donors;oxidoreductase activity, acting on the CH-OH group of donors, NAD or NADP as acceptor;phosphoglycerate dehydrogenase activity	cell part;extracellular membrane-bounded organelle;extracellular organelle;extracellular region part;extracellular vesicular exosome;membrane-bounded organelle;membrane-bounded vesicle;myelin sheath;organelle;vesicle	Glycine, serine and threonine metabolism;Methane metabolism
Q62261;A0A0A0MQG2;Q62261-2;Q68FG2	Q62261;A0A0A0MQG2;Q62261-2	Spectrin beta chain, non-erythrocytic 1	Sptbn1	19.5208	20.9104	20.2369	20.3727	21.475	21.9709	16.1293	16.7917	20.4979	21.4407	18.1831	18.5822			6	2	2	1	1	0.313621	0.881111	0.942791	0.0472208	1	0.399117	actin filament capping;adult behavior;anatomical structure morphogenesis;behavior;biological regulation;cell cycle cytokinesis;cell cycle process;cellular component assembly;cellular component assembly at cellular level;cellular component organization;cellular component organization at cellular level;cellular component organization or biogenesis;cellular component organization or biogenesis at ce…	ankyrin binding;binding;cytoskeletal protein binding;lipid binding;phospholipid binding;protein binding;structural constituent of cytoskeleton;structural molecule activity	apical plasma membrane;axolemma;axon part;cell body;cell cortex part;cell junction;cell part;cell projection membrane;cell projection part;contractile fiber part;cortical cytoskeleton;cuticular plate;cytoplasm;cytoplasmic part;cytoskeletal part;cytoskeleton;extracellular membrane-bounded organelle;extracellular organelle;extracellular region part;extracellular space;extracellular vesicular exosom…
Q62523;Q7TQE2;A0A0N4SVP4;A0A0N4SVD2;A0A0N4SUX7	Q62523;Q7TQE2	Zyxin	Zyx	27.0363	23.6176	26.4441	22.9082	26.157	23.2449	26.9431	23.5273	26.5967	23.4313	26.6936	23.2178			8	2	2	2	2	1.65741	0.297143	-3.1654	1.89164	0.693333	-3.47585	actin cytoskeleton organization;actin filament bundle assembly;actin filament organization;actin filament-based process;biological adhesion;biological regulation;cell adhesion;cell surface receptor linked signaling pathway;cell-matrix adhesion;cell-substrate adhesion;cellular component assembly;cellular component assembly at cellular level;cellular component organization;cellular component organi…	binding;cation binding;ion binding;metal ion binding;transition metal ion binding;zinc ion binding	actin filament bundle;actomyosin;adherens junction;anchoring junction;cell junction;cell part;cell-cell adherens junction;cell-cell junction;cell-substrate adherens junction;cell-substrate junction;cytoplasm;cytoskeletal part;focal adhesion;intracellular membrane-bounded organelle;intracellular organelle;intracellular organelle part;intracellular part;membrane-bounded organelle;nucleus;organelle;…	Focal adhesion
Q64339	Q64339	Ubiquitin-like protein ISG15	Isg15	18.0854	15.9836	22.6599	23.0703	19.7938	19.8804	20.2607	20.4662	18.9396	17.932	21.4603	21.7683			6	1	1	2	2	0.165936	0.9552	-1.00758	0.0565421	1	0.307944	biological regulation;catabolic process;cellular catabolic process;cellular macromolecule catabolic process;cellular macromolecule metabolic process;cellular metabolic process;cellular process;cellular protein metabolic process;defense response;defense response to bacterium;defense response to virus;immune effector process;immune system process;ISG15-protein conjugation;macromolecule catabolic pr…	protein tag	cell part;cytoplasm;extracellular region;intracellular part	RIG-I-like receptor signaling pathway
Q6IRU2	Q6IRU2	Tropomyosin alpha-4 chain	Tpm4	16.7107	16.7253	17.8092	19.3431	20.2424	15.8657	16.6424	19.9273	18.4765	16.2955	17.2258	19.6352			3	1	0	0	2	0.452252	0.928372	-2.18102	1.17958	1	2.40946	cell differentiation;cellular developmental process;cellular process;developmental process;osteoblast differentiation	binding;cation binding;ion binding;metal ion binding	actin filament bundle;actomyosin;adherens junction;anchoring junction;cell cortex part;cell junction;cell part;cell-substrate adherens junction;cell-substrate junction;cortical cytoskeleton;cytoplasm;cytoplasmic part;cytoskeletal part;cytoskeleton;extracellular membrane-bounded organelle;extracellular organelle;extracellular region part;extracellular vesicular exosome;focal adhesion;intracellular…	Cardiac muscle contraction;Dilated cardiomyopathy;Hypertrophic cardiomyopathy (HCM)
Q6P5F9	Q6P5F9	Exportin-1	Xpo1	15.7096	18.7844	18.9731	18.8725	19.0067	19.5411	16.4466	16.681	17.3582	19.1627	17.7099	17.7768			5	1	2	1	1	0.400391	0.959167	1.80455	0.0124608	0.989429	0.0669165	biological regulation;cellular localization;cellular macromolecule localization;cellular process;cellular protein localization;establishment of localization;establishment of localization in cell;establishment of organelle localization;establishment of protein localization;establishment of ribosome localization;establishment of RNA localization;intracellular protein transport;intracellular transpo…	binding;nucleic acid binding;nucleocytoplasmic transporter activity;protein transporter activity;RNA binding;substrate-specific transporter activity;transporter activity	annulate lamellae;Cajal body;cell part;chromosomal part;cytoplasm;intracellular membrane-bounded organelle;intracellular non-membrane-bounded organelle;intracellular organelle;intracellular organelle part;intracellular part;kinetochore;macromolecular complex;membrane;membrane part;membrane-bounded organelle;non-membrane-bounded organelle;nuclear body;nuclear membrane;nuclear part;nucleolus;nucleo…	Ribosome biogenesis in eukaryotes;RNA transport
Q7TMB8;Q7TMB8-2;A0A0R4J119;A0A0U1RQ05;G3UZI5	Q7TMB8;Q7TMB8-2;A0A0R4J119;A0A0U1RQ05	Cytoplasmic FMR1-interacting protein 1	Cyfip1	27.9689	23.7793	27.6051	23.8136	26.3333	22.5421	28.285	24.5141	27.1511	23.1607	27.9451	24.1638			8	2	2	2	2	1.22085	0.556923	-3.99038	1.78898	0.71	-3.78123	axon extension;biological regulation;cell growth;cell projection assembly;cell projection organization;cellular component assembly;cellular component assembly at cellular level;cellular component organization;cellular component organization at cellular level;cellular component organization or biogenesis;cellular component organization or biogenesis at cellular level;cellular process;cellular resp…	actin binding;actin filament binding;binding;cytoskeletal protein binding;enzyme binding;GTPase binding;profilin binding;protein binding;protein complex binding;Rac GTPase binding;Ras GTPase binding;Rho GTPase binding;small GTPase binding	adherens junction;anchoring junction;cell junction;cell part;cell projection;cell-substrate adherens junction;cell-substrate junction;cytoplasmic part;extracellular membrane-bounded organelle;extracellular organelle;extracellular region part;extracellular vesicular exosome;focal adhesion;intracellular part;lamellipodium;macromolecular complex;membrane-bounded organelle;membrane-bounded vesicle;mR…	Regulation of actin cytoskeleton
Q7TPV4	Q7TPV4	Myb-binding protein 1A	Mybbp1a	20.0502	19.8667	20.4576	20.2164	20.5039	20.458	18.6888	18.1191	20.277	20.1624	19.5732	19.1678			6	2	2	1	1	0.103788	0.954098	-0.114645	0.0994002	1	-0.405464	biological regulation;biosynthetic process;cell communication;cell differentiation;cellular biosynthetic process;cellular developmental process;cellular macromolecule biosynthetic process;cellular macromolecule metabolic process;cellular metabolic process;cellular nitrogen compound metabolic process;cellular process;cellular response to external stimulus;cellular response to extracellular stimulu…	binding;catalytic activity;cation binding;core promoter binding;DNA binding;DNA polymerase activity;DNA-directed DNA polymerase activity;ion binding;metal ion binding;nucleic acid binding;nucleotidyltransferase activity;protein binding;protein binding transcription factor activity;regulatory region DNA binding;regulatory region nucleic acid binding;sequence-specific DNA binding;transcription cofa…	cell part;cytoplasm;intracellular membrane-bounded organelle;intracellular non-membrane-bounded organelle;intracellular organelle;intracellular organelle part;intracellular part;macromolecular complex;membrane;membrane-bounded organelle;NLS-dependent protein nuclear import complex;non-membrane-bounded organelle;nuclear part;nucleocytoplasmic shuttling complex;nucleolus;nucleus;organelle;organelle…
Q7TSF1;Q61495	Q7TSF1;Q61495	Desmoglein-1-beta;Desmoglein-1-alpha	Dsg1b;Dsg1a	22.8029	16.3558	19.0869	22.5698	23.3244	22.4085	23.4011	18.4231	23.0637	19.3822	21.244	20.4965			5	2	1	1	1	0.456843	0.947	-3.68153	0.0830058	0.982703	-0.747524	biological adhesion;cell adhesion;cell-cell adhesion;cellular process;homophilic cell adhesion	binding;calcium ion binding;cation binding;gamma-catenin binding;ion binding;metal ion binding;protein binding	anchoring junction;cell junction;cell part;cell-cell junction;desmosome;extracellular membrane-bounded organelle;extracellular organelle;extracellular region part;extracellular vesicular exosome;integral to membrane;internal side of plasma membrane;intrinsic to membrane;membrane;membrane part;membrane-bounded organelle;membrane-bounded vesicle;organelle;plasma membrane;plasma membrane part;vesicle	Staphylococcus aureus infection
Q8BH43;B1AUN0;Q8R5H6	Q8BH43	Wiskott-Aldrich syndrome protein family member 2	Wasf2	22.9144	17.8972	23.6401	19.6086	23.4977	19.8204	24.3983	19.2322	23.206	18.8588	24.0192	19.4204			6	2	1	2	1	1.30542	0.421818	-4.34722	2.07759	0.65	-4.59879	actin cytoskeleton organization;actin filament-based movement;actin filament-based process;ameboidal cell migration;anatomical structure development;anatomical structure formation involved in morphogenesis;anatomical structure morphogenesis;angiogenesis;biological regulation;cell development;cell migration;cell motility;cell part morphogenesis;cell projection assembly;cell projection morphogenesi…	binding;protein binding;protein complex binding	cell junction;cell part;cell projection;cell-cell junction;cytoplasm;cytoplasmic part;cytoskeleton;early endosome;endosome;extracellular membrane-bounded organelle;extracellular organelle;extracellular region part;extracellular vesicular exosome;intracellular;intracellular membrane-bounded organelle;intracellular non-membrane-bounded organelle;intracellular organelle;intracellular organelle part;…	Adherens junction;Bacterial invasion of epithelial cells;Fc gamma R-mediated phagocytosis;Regulation of actin cytoskeleton;Shigellosis
Q8BYZ1;Q8BYZ1-2;F6RXN4	Q8BYZ1;Q8BYZ1-2	ABI gene family member 3	Abi3	21.551	17.1566	20.1456	17.0347	20.1875	16.2402	20.9756	16.7592	20.8692	16.6984	20.5606	16.8969			4	2	0	2	0	1.43575	0.412	-4.17084	1.85546	0.594286	-3.66365	biological regulation;regulation of biological process;regulation of cell migration;regulation of cell motility;regulation of cellular component movement;regulation of cellular process;regulation of localization;regulation of locomotion		cell part;cell projection;cytoplasm;intracellular;intracellular part;lamellipodium;membrane
Q8C3J5;D6RGU3;Q5SRI3	Q8C3J5	Dedicator of cytokinesis protein 2	Dock2	19.9819	19.8089	21.2335	20.8934	20.9163	20.8304	20.212	20.1557	20.4491	20.3197	20.7228	20.5246			8	2	2	2	2	0.0610319	0.952615	-0.129464	0.106326	1	-0.198205	alpha-beta T cell activation;alpha-beta T cell proliferation;biological regulation;cell activation;cell activation involved in immune response;cell proliferation;cell recognition;cell-cell recognition;cellular component organization;cellular component organization at cellular level;cellular component organization or biogenesis;cellular component organization or biogenesis at cellular level;cellul…	binding;enzyme activator activity;enzyme regulator activity;GTPase activator activity;GTPase regulator activity;guanyl-nucleotide exchange factor activity;nucleoside-triphosphatase regulator activity;protein binding;protein complex binding;Rac guanyl-nucleotide exchange factor activity;Ras guanyl-nucleotide exchange factor activity;receptor binding;Rho guanyl-nucleotide exchange factor activity;s…	cell part;cytoplasm;cytoskeleton;endomembrane system;extracellular membrane-bounded organelle;extracellular organelle;extracellular region part;extracellular vesicular exosome;intracellular non-membrane-bounded organelle;intracellular organelle;intracellular part;membrane;membrane-bounded organelle;membrane-bounded vesicle;non-membrane-bounded organelle;organelle;vesicle	Chemokine signaling pathway;Fc gamma R-mediated phagocytosis
Q8C605;Q9WUA3;Q9WUA3-2;D3YUA3;F6YL81	Q8C605;Q9WUA3;Q9WUA3-2	ATP-dependent 6-phosphofructokinase;ATP-dependent 6-phosphofructokinase, platelet type	Pfkp	20.6878	20.0255	23.4767	22.6077	22.0054	22.3101	20.3382	21.7582	21.3466	21.1678	21.9074	22.1829			8	2	2	2	2	0.0435679	0.956992	-0.178817	0.0550095	1	0.275479	alcohol catabolic process;alcohol metabolic process;carbohydrate catabolic process;carbohydrate metabolic process;carbohydrate phosphorylation;catabolic process;cellular carbohydrate catabolic process;cellular carbohydrate metabolic process;cellular metabolic process;cellular process;fructose 6-phosphate metabolic process;fructose metabolic process;generation of precursor metabolites and energy;g…	6-phosphofructokinase activity;adenyl nucleotide binding;adenyl ribonucleotide binding;ATP binding;binding;carbohydrate kinase activity;catalytic activity;cation binding;ion binding;kinase activity;metal ion binding;nucleotide binding;phosphofructokinase activity;phosphotransferase activity, alcohol group as acceptor;protein binding;protein complex binding;purine nucleotide binding;purine ribonuc…	6-phosphofructokinase complex;cell part;cytoplasmic part;cytosol;cytosolic part;extracellular membrane-bounded organelle;extracellular organelle;extracellular region part;extracellular vesicular exosome;intracellular membrane-bounded organelle;intracellular organelle;intracellular part;macromolecular complex;membrane;membrane-bounded organelle;membrane-bounded vesicle;nucleus;organelle;protein co…	Fructose and mannose metabolism;Galactose metabolism;Glycolysis / Gluconeogenesis;Methane metabolism;Pentose phosphate pathway
Q8CG29;G3V011;P70248;G3UZR3	Q8CG29;G3V011;P70248	Unconventional myosin-If	Myo1f	24.3736	25.1279	25.6964	25.3259	25.7112	25.5847	24.617	25.4247	25.0424	25.3563	25.1567	25.3753			8	2	2	2	2	0.154674	0.944074	0.313875	0.139215	1	0.218586	biological regulation;cell activation;cell activation involved in immune response;cellular process;defense response;defense response to bacterium;defense response to Gram-positive bacterium;establishment of localization;establishment of localization in cell;exocytosis;immune effector process;immune system process;leukocyte activation;leukocyte activation involved in immune response;leukocyte degr…	adenyl nucleotide binding;adenyl ribonucleotide binding;ATP binding;binding;catalytic activity;hydrolase activity;hydrolase activity, acting on acid anhydrides;hydrolase activity, acting on acid anhydrides, in phosphorus-containing anhydrides;motor activity;nucleoside-triphosphatase activity;nucleotide binding;purine nucleotide binding;purine ribonucleoside triphosphate binding;purine ribonucleot…	cell cortex part;cell part;cortical actin cytoskeleton;cortical cytoskeleton;cytoplasmic part;cytoskeletal part;cytoskeleton;filamentous actin;intracellular non-membrane-bounded organelle;intracellular organelle;intracellular organelle part;intracellular part;macromolecular complex;myosin complex;non-membrane-bounded organelle;organelle;organelle part;protein complex
Q8CGC7	Q8CGC7	Bifunctional glutamate/proline--tRNA ligase;Glutamate--tRNA ligase;Proline--tRNA ligase	Eprs	18.4675	16.1687	18.9502	18.9984	17.8167	16.9954	19.01	18.921	18.1421	16.5821	18.9801	18.9597			6	2	0	2	2	1.01152	0.516522	-1.56	0.144566	0.993651	-0.0204039	amine metabolic process;amino acid activation;biological regulation;carboxylic acid metabolic process;cellular amine metabolic process;cellular amino acid metabolic process;cellular ketone metabolic process;cellular macromolecule metabolic process;cellular metabolic process;cellular nitrogen compound metabolic process;cellular process;cellular response to chemical stimulus;cellular response to cy…	adenyl nucleotide binding;adenyl ribonucleotide binding;aminoacyl-tRNA ligase activity;ATP binding;binding;catalytic activity;glutamate-tRNA ligase activity;ligase activity;ligase activity, forming aminoacyl-tRNA and related compounds;ligase activity, forming carbon-oxygen bonds;nucleic acid binding;nucleotide binding;proline-tRNA ligase activity;purine nucleotide binding;purine ribonucleoside tr…	aminoacyl-tRNA synthetase multienzyme complex;cell part;cytoplasm;intracellular part;macromolecular complex;membrane;protein complex;ribonucleoprotein complex	Aminoacyl-tRNA biosynthesis;Porphyrin and chlorophyll metabolism
Q8K1X4	Q8K1X4		Nckap1l	26.1136	21.3903	26.0737	21.1343	25.0052	20.0466	26.7124	18.2227	25.5594	20.7185	26.3931	19.6785			8	2	2	2	2	1.51037	0.346667	-4.84097	1.33814	0.848571	-6.71453	actin cytoskeleton organization;actin filament-based process;actin polymerization-dependent cell motility;activation of immune response;anatomical structure development;antigen receptor-mediated signaling pathway;B cell homeostasis;B cell receptor signaling pathway;biological regulation;cell chemotaxis;cell development;cell migration;cell motility;cell surface receptor linked signaling pathway;ce…	binding;enzyme activator activity;enzyme regulator activity;GTPase activator activity;GTPase regulator activity;kinase activator activity;kinase regulator activity;nucleoside-triphosphatase regulator activity;protein binding;protein complex binding;protein kinase activator activity;protein kinase regulator activity	cell part;cytoplasmic part;cytosol;extracellular membrane-bounded organelle;extracellular organelle;extracellular region part;extracellular vesicular exosome;intracellular part;macromolecular complex;membrane;membrane-bounded organelle;membrane-bounded vesicle;organelle;protein complex;SCAR complex;vesicle	Regulation of actin cytoskeleton
Q8R5A3	Q8R5A3	Amyloid beta A4 precursor protein-binding family B member 1-interacting protein	Apbb1ip	25.6553	20.4782	24.6447	19.7346	24.395	19.4758	24.7649	17.4818	25.0252	19.977	24.7048	18.6082			8	2	2	2	2	1.61067	0.346667	-5.04814	1.4872	0.8	-6.09658	biological regulation;cell activation;cell activation involved in immune response;cellular process;cellular response to stimulus;immune effector process;immune system process;leukocyte activation;leukocyte activation involved in immune response;lymphocyte activation;lymphocyte activation involved in immune response;positive regulation of biological process;positive regulation of cell adhesion;pos…		adherens junction;anchoring junction;cell junction;cell part;cell projection;cell-substrate adherens junction;cell-substrate junction;cytoplasmic part;cytoskeleton;cytosol;focal adhesion;intracellular non-membrane-bounded organelle;intracellular organelle;intracellular part;lamellipodium;macromolecular complex;membrane;membrane part;non-membrane-bounded organelle;organelle;plasma membrane;plasma …
Q8VDD5;E9QPE7;O08638-2;O08638;F2Z494;Q8BXF2;B1AR69;G3UW82;Q91Z83;P13542;Q5SX39;P13541;A2AQP0;Q5SX40;A0A140LHX1;E9Q264	Q8VDD5	Myosin-9	Myh9	31.5241	32.5565	32.7839	32.5668	33.2291	33.2934	31.7367	32.5271	32.3766	32.925	32.2603	32.5469			8	2	2	2	2	0.211343	0.880842	0.548396	0.194376	1	0.286682	actin cytoskeleton organization;actin cytoskeleton reorganization;actin filament-based movement;actin filament-based process;actin-mediated cell contraction;actin-myosin filament sliding;actomyosin structure organization;adult heart development;anatomical structure development;anatomical structure formation involved in morphogenesis;anatomical structure morphogenesis;angiogenesis;axon guidance;ax…	actin binding;actin filament binding;actin-dependent ATPase activity;adenyl nucleotide binding;adenyl ribonucleotide binding;ADP binding;ATP binding;ATPase activity;ATPase activity, coupled;binding;catalytic activity;cytoskeletal protein binding;double-stranded RNA binding;hydrolase activity;hydrolase activity, acting on acid anhydrides;hydrolase activity, acting on acid anhydrides, in phosphorus…	A band;actin cytoskeleton;actin filament bundle;actomyosin;actomyosin contractile ring;adherens junction;anchoring junction;axon;brush border;cell body;cell cortex;cell cortex part;cell division site part;cell junction;cell leading edge;cell part;cell projection;cell projection part;cell-cell adherens junction;cell-cell contact zone;cell-cell junction;cell-substrate adherens junction;cell-substra…	Tight junction;Viral myocarditis
Q8VDN2;D3YYN7;A0A0G2JGX4;Q8VCE0;Q6PIC6;Q6PIE5	Q8VDN2	Sodium/potassium-transporting ATPase subunit alpha-1	Atp1a1	18.8403	17.4623	19.5306	19.3679	19.0019	18.7471	18.7047	17.3375	18.9211	18.1047	19.1177	18.3527			5	2	1	1	1	0.475584	0.890435	-0.816394	0.253816	1	-0.764956	adult behavior;adult locomotory behavior;associative learning;ATP hydrolysis coupled proton transport;behavior;biological regulation;calcium ion homeostasis;cardiac muscle contraction;cation homeostasis;cation transport;cell surface receptor linked signaling pathway;cellular calcium ion homeostasis;cellular cation homeostasis;cellular chemical homeostasis;cellular divalent inorganic cation homeos…	active transmembrane transporter activity;adenyl nucleotide binding;adenyl ribonucleotide binding;ADP binding;alkali metal ion binding;ATP binding;ATPase activity;ATPase activity, coupled;ATPase activity, coupled to movement of substances;ATPase activity, coupled to transmembrane movement of ions;ATPase activity, coupled to transmembrane movement of ions, phosphorylative mechanism;ATPase activity…	apical plasma membrane;axon;basolateral plasma membrane;caveola;cell part;cell projection;cell projection part;cytoplasm;cytoplasmic membrane-bounded vesicle;cytoplasmic part;cytoplasmic vesicle;dendritic spine;dendritic spine head;dendritic spine neck;endoplasmic reticulum;endosome;extracellular membrane-bounded organelle;extracellular organelle;extracellular region part;extracellular vesicular …	Aldosterone-regulated sodium reabsorption;Bile secretion;Carbohydrate digestion and absorption;Cardiac muscle contraction;Endocrine and other factor-regulated calcium reabsorption;Gastric acid secretion;Mineral absorption;Pancreatic secretion;Protein digestion and absorption;Proximal tubule bicarbonate reclamation;Salivary secretion
Q8VEM8;G5E902	Q8VEM8;G5E902	Phosphate carrier protein, mitochondrial	Slc25a3	20.9174	15.9086	21.5417	21.1207	21.2258	20.5304	16.8603	19.5196	21.0716	18.2195	19.201	20.3201			6	2	1	1	2	0.464324	0.958974	-2.85214	0.157816	1	1.11913	establishment of localization;transport	active transmembrane transporter activity;binding;protein binding;protein complex binding;secondary active transmembrane transporter activity;symporter activity;transmembrane transporter activity;transporter activity	cell part;cytoplasmic part;extracellular membrane-bounded organelle;extracellular organelle;extracellular region part;extracellular vesicular exosome;integral to membrane;intracellular membrane-bounded organelle;intracellular organelle;intracellular organelle part;intracellular part;intrinsic to membrane;membrane;membrane part;membrane-bounded organelle;membrane-bounded vesicle;mitochondrial inne…
Q91VU6;D3YVR5;D3Z2V1;D3Z4U8;Q91VU6-2;D3YZ95;D3YZ04;D3YWI9;D6REI5;D6RCG5	Q91VU6;D3YVR5;D3Z2V1;D3Z4U8;Q91VU6-2	DDB1- and CUL4-associated factor 11	Dcaf11	19.239	18.5327	19.1498	18.4642	18.8433	19.0095	17.5507	17.0877	19.0411	18.7711	18.3502	17.7759			5	2	2	0	1	0.322962	0.845366	-0.270014	0.193311	1	-0.5743	cellular macromolecule metabolic process;cellular metabolic process;cellular process;cellular protein metabolic process;macromolecule metabolic process;macromolecule modification;metabolic process;primary metabolic process;protein metabolic process;protein modification by small protein conjugation;protein modification by small protein conjugation or removal;protein modification process;protein ub…		cell part;CUL4 RING ubiquitin ligase complex;cullin-RING ubiquitin ligase complex;intracellular organelle part;intracellular part;macromolecular complex;nuclear part;nucleoplasm;organelle part;protein complex;ubiquitin ligase complex
Q91Z25;Q9WV32;F6THG2;F6VVE6;D3Z6S0	Q91Z25;Q9WV32	Actin-related protein 2/3 complex subunit 1B	Arpc1b	21.0632	21.1972	22.0631	22.4357	22.2503	22.4284	20.795	19.9816	21.6568	21.8128	21.429	21.2087			8	2	2	2	2	0.0594772	0.945344	0.156059	0.0516417	1	-0.220378	actin cytoskeleton organization;actin filament organization;actin filament-based process;actin nucleation;Arp2/3 complex-mediated actin nucleation;biological regulation;cellular component organization;cellular component organization at cellular level;cellular component organization or biogenesis;cellular component organization or biogenesis at cellular level;cellular process;cytoskeleton organiza…	actin binding;actin filament binding;binding;cytoskeletal protein binding;protein binding;structural constituent of cytoskeleton;structural molecule activity	adherens junction;anchoring junction;Arp2/3 protein complex;cell junction;cell part;cell-substrate adherens junction;cell-substrate junction;cytoplasm;cytoskeletal part;extracellular membrane-bounded organelle;extracellular organelle;extracellular region part;extracellular vesicular exosome;focal adhesion;intracellular organelle part;intracellular part;macromolecular complex;membrane-bounded orga…	Bacterial invasion of epithelial cells;Fc gamma R-mediated phagocytosis;Pathogenic Escherichia coli infection;Regulation of actin cytoskeleton;Shigellosis
Q99JY9;A0A087WRA1;A0A087WQ14;A0A087WPR6;A0A087WP86;Q641P0-2;Q641P0;A0A087WS98	Q99JY9;A0A087WRA1	Actin-related protein 3	Actr3	22.2791	22.1088	23.025	22.8262	22.6606	22.9703	22.2768	17.5882	22.4698	22.5395	22.6509	20.2072			7	2	2	2	1	0.0477161	0.94637	0.0696974	0.34375	1	-2.44372	actin cytoskeleton organization;actin filament organization;actin filament-based process;actin nucleation;anatomical structure morphogenesis;Arp2/3 complex-mediated actin nucleation;asymmetric cell division;biological regulation;cell cycle;cell cycle cytokinesis;cell cycle process;cell division;cell part morphogenesis;cell projection morphogenesis;cell projection organization;cellular component m…	adenyl nucleotide binding;adenyl ribonucleotide binding;ATP binding;binding;nucleotide binding;purine nucleotide binding;purine ribonucleoside triphosphate binding;purine ribonucleotide binding;ribonucleotide binding;structural constituent of cytoskeleton;structural molecule activity	actin filament;adherens junction;anchoring junction;Arp2/3 protein complex;brush border;cell junction;cell part;cell projection;cell-cell junction;cell-substrate adherens junction;cell-substrate junction;cytoplasm;cytoplasmic part;cytoskeletal part;excitatory synapse;extracellular membrane-bounded organelle;extracellular organelle;extracellular region part;extracellular vesicular exosome;focal ad…
Q99PV0	Q99PV0	Pre-mRNA-processing-splicing factor 8	Prpf8	18.725	17.5327	19.3346	18.6391	18.3576	18.271	17.3323	17.7724	18.5413	17.9019	18.3335	18.2058			5	2	1	1	1	0.583215	0.917895	-0.639459	0.0373904	0.981846	-0.1277	assembly of spliceosomal tri-snRNP;cellular component assembly;cellular component assembly at cellular level;cellular component organization;cellular component organization at cellular level;cellular component organization or biogenesis;cellular component organization or biogenesis at cellular level;cellular macromolecular complex assembly;cellular macromolecular complex subunit organization;cell…	binding;catalytic activity;K63-linked polyubiquitin binding;nucleic acid binding;polyubiquitin binding;protein binding;RNA binding;second spliceosomal transesterification activity;small conjugating protein binding;snRNA binding;U1 snRNA binding;U2 snRNA binding;U5 snRNA binding;U6 snRNA binding;ubiquitin binding	catalytic step 2 spliceosome;cell part;intracellular membrane-bounded organelle;intracellular organelle;intracellular organelle part;intracellular part;macromolecular complex;membrane;membrane-bounded organelle;nuclear body;nuclear part;nuclear speck;nucleoplasm part;nucleus;organelle;organelle part;ribonucleoprotein complex;small nuclear ribonucleoprotein complex;spliceosomal complex;U5 snRNP	Spliceosome
Q9CWK3	Q9CWK3	CD2 antigen cytoplasmic tail-binding protein 2	Cd2bp2	21.0795	21.6954	23.489	20.3523	18.4041	16.7056	17.5643	15.2966	19.7418	19.2005	20.5266	17.8244			5	2	1	1	1	0.0624715	0.948438	-0.54127	0.25219	1	-2.7022	biological regulation;cellular macromolecule metabolic process;cellular metabolic process;cellular nitrogen compound metabolic process;cellular process;macromolecule metabolic process;metabolic process;mRNA metabolic process;mRNA processing;negative regulation of catalytic activity;negative regulation of hydrolase activity;negative regulation of molecular function;negative regulation of phosphata…	binding;ribonucleoprotein binding	cell part;cytoplasm;intracellular membrane-bounded organelle;intracellular organelle;intracellular organelle part;intracellular part;macromolecular complex;membrane-bounded organelle;nuclear body;nuclear part;nuclear speck;nucleoplasm;nucleoplasm part;nucleus;organelle;organelle part;ribonucleoprotein complex;small nuclear ribonucleoprotein complex;U5 snRNP
Q9D8N0	Q9D8N0	Elongation factor 1-gamma	Eef1g	25.963	25.4727	25.7837	25.598	24.9657	25.7381	26.5636	25.851	25.4644	25.6054	26.1737	25.7245			8	2	2	2	2	0.0913994	0.950569	0.141056	0.411678	1	-0.449153	multi-organism process;response to biotic stimulus;response to other organism;response to stimulus;response to virus	binding;nucleic acid binding;RNA binding;translation elongation factor activity;translation factor activity, nucleic acid binding	cell part;cytoplasm;extracellular membrane-bounded organelle;extracellular organelle;extracellular region part;extracellular vesicular exosome;intracellular membrane-bounded organelle;intracellular organelle;intracellular part;membrane;membrane-bounded organelle;membrane-bounded vesicle;nucleus;organelle;vesicle
Q9ERG0;Q9ERG0-2	Q9ERG0;Q9ERG0-2	LIM domain and actin-binding protein 1	Lima1	16.5046	18.6777	19.1007	16.8959	19.1875	19.4907	17.6965	18.3037	17.846	19.0842	18.3986	17.5998			4	1	2	1	0	0.327673	0.906462	1.23816	0.295804	1	-0.79874	actin cytoskeleton organization;actin filament bundle assembly;actin filament organization;actin filament-based process;biological regulation;cell projection organization;cellular component assembly;cellular component assembly at cellular level;cellular component organization;cellular component organization at cellular level;cellular component organization or biogenesis;cellular component organiz…	actin binding;actin filament binding;actin monomer binding;binding;cation binding;cytoskeletal protein binding;ion binding;metal ion binding;protein binding;transition metal ion binding;zinc ion binding	actin cytoskeleton;actin filament bundle;actomyosin;adherens junction;anchoring junction;brush border;cell division site part;cell junction;cell part;cell projection;cell-substrate adherens junction;cell-substrate junction;cleavage furrow;cytoplasm;cytoskeletal part;cytoskeleton;focal adhesion;intracellular non-membrane-bounded organelle;intracellular organelle;intracellular organelle part;intrac…
Q9JHJ0	Q9JHJ0	Tropomodulin-3	Tmod3	20.2288	21.4824	21.9596	21.7354	22.6199	22.5389	20.4686	21.0773	21.4243	22.0106	21.2141	21.4063			8	2	2	2	2	0.156359	0.920748	0.5863	0.0780806	0.99614	0.192248	actin cytoskeleton organization;actin filament capping;actin filament organization;actin filament-based process;actomyosin structure organization;anatomical structure development;anatomical structure formation involved in morphogenesis;biological regulation;cell development;cellular component assembly;cellular component assembly at cellular level;cellular component assembly involved in morphogene…	binding;cytoskeletal protein binding;microtubule binding;microtubule minus-end binding;protein binding;tropomyosin binding;tubulin binding	cell part;cell projection;contractile fiber part;cytoplasmic part;cytoskeletal part;filamentous actin;intracellular organelle part;intracellular part;lamellipodium;macromolecular complex;organelle part;protein complex;ruffle;striated muscle thin filament
Q9JHU4;F6ZX84	Q9JHU4	Cytoplasmic dynein 1 heavy chain 1	Dync1h1	22.979	23.0761	24.1152	23.7561	23.0939	23.2809	22.4849	22.1196	23.0365	23.1785	23.3	22.9379			8	2	2	2	2	0.455868	0.843333	0.142049	0.105947	1	-0.362186	cellular component assembly;cellular component assembly at cellular level;cellular component movement;cellular component organization;cellular component organization at cellular level;cellular component organization or biogenesis;cellular component organization or biogenesis at cellular level;cellular macromolecular complex assembly;cellular macromolecular complex subunit organization;cellular pr…	adenyl nucleotide binding;adenyl ribonucleotide binding;ATP binding;ATPase activity;binding;catalytic activity;dynein binding;dynein light intermediate chain binding;hydrolase activity;hydrolase activity, acting on acid anhydrides;hydrolase activity, acting on acid anhydrides, in phosphorus-containing anhydrides;microtubule motor activity;motor activity;nucleoside-triphosphatase activity;nucleoti…	cell part;cell projection;centrosome;cytoplasm;cytoplasmic dynein complex;cytoplasmic part;cytoskeletal part;dynein complex;extracellular membrane-bounded organelle;extracellular organelle;extracellular region part;extracellular vesicular exosome;filopodium;intracellular non-membrane-bounded organelle;intracellular organelle;intracellular organelle part;intracellular part;macromolecular complex;m…	Phagosome;Vasopressin-regulated water reabsorption
Q9JIK5	Q9JIK5	Nucleolar RNA helicase 2	Ddx21	18.9733	18.273	19.1359	19.0188	18.8371	18.4202	17.1486	17.0403	18.9052	18.3466	18.1423	18.0296			5	2	1	1	1	1.51202	0.515789	-0.558606	0.02537	0.993134	-0.112696	biosynthetic process;cell differentiation;cellular biosynthetic process;cellular developmental process;cellular macromolecule biosynthetic process;cellular macromolecule metabolic process;cellular metabolic process;cellular nitrogen compound metabolic process;cellular process;developmental process;macromolecule biosynthetic process;macromolecule metabolic process;metabolic process;multi-organism …	adenyl nucleotide binding;adenyl ribonucleotide binding;ATP binding;ATPase activity;ATPase activity, coupled;ATP-dependent helicase activity;ATP-dependent RNA helicase activity;binding;catalytic activity;double-stranded RNA binding;helicase activity;hydrolase activity;hydrolase activity, acting on acid anhydrides;hydrolase activity, acting on acid anhydrides, in phosphorus-containing anhydrides;n…	cell part;cytoplasm;intracellular membrane-bounded organelle;intracellular non-membrane-bounded organelle;intracellular organelle;intracellular organelle part;intracellular part;membrane;membrane-bounded organelle;non-membrane-bounded organelle;nuclear part;nucleolus;nucleoplasm;nucleus;organelle;organelle part
Q9JJ28	Q9JJ28	Protein flightless-1 homolog	Flii	22.3444	23.1674	23.827	23.5981	24.1218	23.938	22.9149	23.9111	23.2331	23.5527	23.3709	23.7546			8	2	2	2	2	0.111936	0.968696	0.319585	0.292771	1	0.383702	actin cytoskeleton organization;actin filament severing;actin filament-based process;biological regulation;biosynthetic process;cellular biosynthetic process;cellular component organization;cellular component organization at cellular level;cellular component organization or biogenesis;cellular component organization or biogenesis at cellular level;cellular macromolecule biosynthetic process;cellu…		adherens junction;anchoring junction;brush border;cell junction;cell part;cell projection;cell-substrate adherens junction;cell-substrate junction;cytoplasm;cytoplasmic part;cytoskeletal part;focal adhesion;intracellular organelle part;intracellular part;microtubule organizing center;nuclear part;nucleoplasm;organelle part
[truncated: 7 more rows]
